# Supplementary material for: Proteomic profiling of plasma-derived small extracellular vesicles: a novel tool for understanding the systemic effects of tick burden in cattle
Source: J Anim Sci. 2022 Jan 19;100(2):skac015. doi: 10.1093/jas/skac015 (PMC8867580; doi:10.1093/jas/skac015)
Supplement: skac015_suppl_Supplementary_Data [file skac015_suppl_Supplementary_Data.xlsx]

## Sheet: NPT82 LTR
N	Unused	Total	%Cov	%Cov(50)	%Cov(95)	Accession	Name	Species	Peptides(95%)			Gene Ontology	Gene Names	Pathway	Interactions	Protein Families	Subcellular Location	Function	Disease	Tissue Specificity	Keywords	Modifications	Natural Variants	Glycosylations	Propeptide	Signal Peptide	Initiator Methionine	Sequence Conflicts	Sequence Uncertainties	Alternative Sequence	Non-Standard Residues	Lipidations	Disulfide Bonds	Cross Links	Protein Existence	InterPro	Polymorphism	PTM	RNA Editing	Active Site	Binding Site	Entry	Entry Name	Entry Status	Sequence	Protein Names	Organism	Sequence Length	Features
1	225.46	225.46	81.99	81.13	77.62	sp|Q7SIH1|A2MG_BOVIN	Alpha-2-macroglobulin OS=Bos taurus OX=9913 GN=A2M PE=1 SV=2	BOVIN	341
2	160.91	160.91	35.03	27.3	21.24	tr|E1BNR0|E1BNR0_BOVIN	Apolipoprotein B OS=Bos taurus OX=9913 GN=APOB PE=1 SV=3	BOVIN	77
3	151.69	151.69	94.76	93.85	90.43	tr|G5E513|G5E513_BOVIN	Uncharacterized protein OS=Bos taurus OX=9913 PE=1 SV=2	BOVIN	638
4	132.3	132.29	58.04	53.58	48.16	sp|Q2UVX4|CO3_BOVIN	Complement C3 OS=Bos taurus OX=9913 GN=C3 PE=1 SV=2	BOVIN	70
5	125.56	125.56	47.79	42.09	34.98	tr|F1N169|F1N169_BOVIN	Filamin A OS=Bos taurus OX=9913 GN=FLNA PE=1 SV=3	BOVIN	65
6	119.37	119.36	31.36	26.2	18.72	tr|E1BKL9|E1BKL9_BOVIN	FAT atypical cadherin 1 OS=Bos taurus OX=9913 GN=FAT1 PE=4 SV=3	BOVIN	62
7	118.52	118.61	48.12	38.82	31.62	tr|F1MDH3|F1MDH3_BOVIN	Talin 1 OS=Bos taurus OX=9913 GN=TLN1 PE=1 SV=3	BOVIN	57
8	113.81	113.81	44.5	42.35	35.46	tr|G5E5A8|G5E5A8_BOVIN	Fibronectin OS=Bos taurus OX=9913 GN=FN1 PE=4 SV=1	BOVIN	67
9	113.24	113.36	55.68	52.62	49.11	tr|F1MVK1|F1MVK1_BOVIN	C4a anaphylatoxin OS=Bos taurus OX=9913 GN=LOC107131209 PE=4 SV=3	BOVIN	69
10	109.99	115.03	50.41	49.11	48.84	tr|F1MJK3|F1MJK3_BOVIN	Uncharacterized protein OS=Bos taurus OX=9913 GN=LOC506828 PE=3 SV=3	BOVIN	77
11	109.35	109.43	88.8	84.68	78.09	tr|A0A140T897|A0A140T897_BOVIN	Albumin OS=Bos taurus OX=9913 GN=ALB PE=4 SV=1	BOVIN	145
12	102.88	102.88	38.62	36.49	27.26	tr|G3X6I0|G3X6I0_BOVIN	Uncharacterized protein OS=Bos taurus OX=9913 GN=FCGBP PE=1 SV=2	BOVIN	62
13	95.95	95.96	36.04	31.02	23.44	tr|F1N0R5|F1N0R5_BOVIN	von Willebrand factor OS=Bos taurus OX=9913 GN=VWF PE=4 SV=3	BOVIN	47
14	93.34	93.33	42.49	32.62	30.38	tr|F1MQ37|F1MQ37_BOVIN	Myosin heavy chain 9 OS=Bos taurus OX=9913 GN=MYH9 PE=1 SV=3	BOVIN	49
15	83.51	83.51	81.35	79.76	71.43	tr|A0A3Q1MG04|A0A3Q1MG04_BOVIN	Fibrinogen beta chain OS=Bos taurus OX=9913 GN=FGB PE=4 SV=1	BOVIN	84
16	81.04	81.04	72.77	72.34	66.67	tr|A5D9E9|A5D9E9_BOVIN	Complement subcomponent C1r OS=Bos taurus OX=9913 GN=C1R PE=2 SV=1	BOVIN	103
17	80.76	80.96	62.57	56.55	52.38	tr|F6QND5|F6QND5_BOVIN	Fibrinogen alpha chain OS=Bos taurus OX=9913 GN=FGA PE=4 SV=1	BOVIN	80
18	70.36	70.36	52.02	50	40.21	tr|A0A3Q1LS74|A0A3Q1LS74_BOVIN	Complement factor H OS=Bos taurus OX=9913 GN=CFH PE=4 SV=1	BOVIN	49
19	70.22	70.35	68.36	67	59.18	tr|G3X757|G3X757_BOVIN	15S Mg(2+)-ATPase p97 subunit OS=Bos taurus OX=9913 GN=VCP PE=3 SV=1	BOVIN	43
20	62.37	62.37	64.2	61.79	53.55	sp|Q29443|TRFE_BOVIN	Serotransferrin OS=Bos taurus OX=9913 GN=TF PE=2 SV=1	BOVIN	35
21	61.8	61.82	83.68	80.23	78.62	tr|Q3SZZ9|Q3SZZ9_BOVIN	FGG protein OS=Bos taurus OX=9913 GN=FGG PE=2 SV=1	BOVIN	75
22	61.02	61.26	43.42	42.05	33.5	tr|F1N3A1|F1N3A1_BOVIN	Thrombospondin-1 OS=Bos taurus OX=9913 GN=THBS1 PE=3 SV=1	BOVIN	33
23	59.71	59.82	23.99	20.43	13.8	tr|F1MPH3|F1MPH3_BOVIN	Thyroglobulin OS=Bos taurus OX=9913 GN=TG PE=3 SV=3	BOVIN	30
24	57.11	57.11	52.39	47.15	38.53	tr|A0A3Q1M168|A0A3Q1M168_BOVIN	Alpha-1,4 glucan phosphorylase OS=Bos taurus OX=9913 GN=PYGL PE=1 SV=1	BOVIN	30
25	51.93	51.93	46.35	46.19	42.15				34
26	50.64	50.66	62.53	62.53	57.21	tr|A6QNW7|A6QNW7_BOVIN	CD5 molecule like OS=Bos taurus OX=9913 GN=CD5L PE=2 SV=1	BOVIN	74
27	46.91	46.91	58.01	56.66	50.93				27
28	46	46.06	75.47	72.83	70.57	sp|P15497|APOA1_BOVIN	Apolipoprotein A-I OS=Bos taurus OX=9913 GN=APOA1 PE=1 SV=3	BOVIN	27
29	45.91	46.03	31.44	25.58	18.11	tr|F1MPU0|F1MPU0_BOVIN	Clathrin heavy chain OS=Bos taurus OX=9913 GN=CLTC PE=1 SV=3	BOVIN	24
30	43.76	43.76	58.93	47.14	33.45	sp|Q2HJ49|MOES_BOVIN	Moesin OS=Bos taurus OX=9913 GN=MSN PE=2 SV=3	BOVIN	22
31	43.15	43.16	39.46	38.71	32.37	tr|Q9XSW5|Q9XSW5_BOVIN	Anion exchange protein OS=Bos taurus OX=9913 GN=SLC4A1 PE=2 SV=1	BOVIN	28
32	43.11	43.14	55.7	55.7	50.97	tr|F1N3Q7|F1N3Q7_BOVIN	Apolipoprotein A-IV OS=Bos taurus OX=9913 GN=APOA4 PE=3 SV=2	BOVIN	30
33	41.63	42.96	70.14	66.45	54.74				31
34	40.28	40.28	62.29	56.36	53.18	sp|Q3SYV4|CAP1_BOVIN	Adenylyl cyclase-associated protein 1 OS=Bos taurus OX=9913 GN=CAP1 PE=2 SV=3	BOVIN	22
35	38.89	38.89	48.26	48.26	46.07	tr|F1MH22|F1MH22_BOVIN	Oncoprotein-induced transcript 3 protein OS=Bos taurus OX=9913 GN=OIT3 PE=4 SV=3	BOVIN	26
36	33.85	33.85	22.24	16.7	10.29	tr|F1MRZ6|F1MRZ6_BOVIN	Uncharacterized protein OS=Bos taurus OX=9913 GN=TNC PE=3 SV=3	BOVIN	16
37	31.76	31.76	65.83	62.92	62.08	tr|F1MZ96|F1MZ96_BOVIN	Uncharacterized protein OS=Bos taurus OX=9913 PE=1 SV=3	BOVIN	45
38	29.8	29.8	59.1	59.1	53.37	tr|A5PKC2|A5PKC2_BOVIN	SHBG protein OS=Bos taurus OX=9913 GN=SHBG PE=2 SV=1	BOVIN	22
39	29.73	29.73	44.87	43.05	39.18	sp|P17697|CLUS_BOVIN	Clusterin OS=Bos taurus OX=9913 GN=CLU PE=1 SV=1	BOVIN	19
40	29.69	29.71	69.87	67.73	60.27	sp|P63258|ACTG_BOVIN	Actin, cytoplasmic 2 OS=Bos taurus OX=9913 GN=ACTG1 PE=1 SV=1	BOVIN	23
41	29.54	29.57	95.17	94.48	87.59	sp|P02070|HBB_BOVIN	Hemoglobin subunit beta OS=Bos taurus OX=9913 GN=HBB PE=1 SV=1	BOVIN	32
42	29.46	29.49	61.85	53.13	52.04	tr|A0A3Q1M3L6|A0A3Q1M3L6_BOVIN	Uncharacterized protein OS=Bos taurus OX=9913 PE=1 SV=1	BOVIN	30
43	29.4	29.51	26.07	23.18	19.96	sp|Q29RU4|CO6_BOVIN	Complement component C6 OS=Bos taurus OX=9913 GN=C6 PE=2 SV=1	BOVIN	16
44	28.77	28.94	45.34	39.86	28.08	sp|P80227|ACPH_BOVIN	Acylamino-acid-releasing enzyme OS=Bos taurus OX=9913 GN=APEH PE=1 SV=2	BOVIN	16
45	28.6	28.77	31.04	24.06	22.26	tr|A0A3Q1NJB1|A0A3Q1NJB1_BOVIN	Ceruloplasmin OS=Bos taurus OX=9913 GN=CP PE=1 SV=1	BOVIN	17
46	28.24	28.28	37.53	25.33	24.41	sp|Q29437|AOCX_BOVIN	Primary amine oxidase, liver isozyme OS=Bos taurus OX=9913 PE=1 SV=1	BOVIN	15
47	27.86	27.88	60.81	48.39	46.25	tr|A0A3S5ZPN1|A0A3S5ZPN1_BOVIN	Angiopoietin like 6 OS=Bos taurus OX=9913 GN=ANGPTL6 PE=2 SV=1	BOVIN	16
48	27.71	33.67	46.05	39.84	36.12				22
49	27.27	27.3	44.3	39.81	31.59	tr|F1MLW0|F1MLW0_BOVIN	Non-muscle caldesmon OS=Bos taurus OX=9913 GN=CALD1 PE=1 SV=2	BOVIN	15
50	27.06	27.12	48.03	37.87	30.82	sp|Q28065|C4BPA_BOVIN	C4b-binding protein alpha chain OS=Bos taurus OX=9913 GN=C4BPA PE=2 SV=1	BOVIN	15
51	26.74	26.77	44.91	44.91	44.91	sp|Q2TA49|VASP_BOVIN	Vasodilator-stimulated phosphoprotein OS=Bos taurus OX=9913 GN=VASP PE=2 SV=3	BOVIN	16
52	26.48	26.53	31.38	29.2	22.78	sp|Q76LV2|HS90A_BOVIN	Heat shock protein HSP 90-alpha OS=Bos taurus OX=9913 GN=HSP90AA1 PE=1 SV=3	BOVIN	15
53	26.27	26.37	68.58	66.07	59.78	sp|A6QQF6|SBSN_BOVIN	Suprabasin OS=Bos taurus OX=9913 GN=SBSN PE=2 SV=1	BOVIN	17
54	26.17	26.26	55.11	48.89	44.89	tr|E1BJK2|E1BJK2_BOVIN	Tubulin beta chain OS=Bos taurus OX=9913 GN=TUBB1 PE=3 SV=1	BOVIN	13
55	26.09	26.13	95.68	87.05	78.42	tr|F1MLW7|F1MLW7_BOVIN	Ig-like domain-containing protein OS=Bos taurus OX=9913 PE=4 SV=3	BOVIN	68
56	25.63	25.81	52.22	50	45.57	tr|A0A3Q1LPF0|A0A3Q1LPF0_BOVIN	Apolipoprotein E OS=Bos taurus OX=9913 GN=APOE PE=3 SV=1	BOVIN	18
57	25.45	25.77	24.52	22.94	18.82	tr|A5D7R6|A5D7R6_BOVIN	ITIH2 protein OS=Bos taurus OX=9913 GN=ITIH2 PE=1 SV=1	BOVIN	15
58	24.88	25.15	34.16	25.65	21.28	tr|F1N1I6|F1N1I6_BOVIN	Actin-depolymerizing factor OS=Bos taurus OX=9913 GN=GSN PE=1 SV=2	BOVIN	15
59	24.41	24.49	31.68	25.34	14.51	tr|A0A3Q1MQZ2|A0A3Q1MQZ2_BOVIN	ATP-citrate synthase OS=Bos taurus OX=9913 GN=ACLY PE=3 SV=1	BOVIN	13
60	24.41	24.43	35.68	30.09	26.49	sp|A7E3W2|LG3BP_BOVIN	Galectin-3-binding protein OS=Bos taurus OX=9913 GN=LGALS3BP PE=1 SV=1	BOVIN	14
61	24.04	24.04	100	100	100		protein|		32
62	23.82	23.9	29.06	28.06	22.16	tr|F1MJ12|F1MJ12_BOVIN	Complement C1s subcomponent OS=Bos taurus OX=9913 GN=C1S PE=4 SV=1	BOVIN	12
63	23.65	23.75	62.79	62.79	62.79	tr|G3MXB5|G3MXB5_BOVIN	Uncharacterized protein OS=Bos taurus OX=9913 PE=1 SV=2	BOVIN	25
64	21.97	23.06	37.09	30.49	23.63	tr|F1MVS9|F1MVS9_BOVIN	Mannan binding lectin serine peptidase 1 OS=Bos taurus OX=9913 GN=MASP1 PE=4 SV=1	BOVIN	13
65	21.97	21.97	40.74	37.65	37.35	tr|A5D7L1|A5D7L1_BOVIN	C-type lectin domain containing 11A OS=Bos taurus OX=9913 GN=CLEC11A PE=2 SV=1	BOVIN	14
66	21.91	21.92	58.76	57.68	51.21	sp|P23805|CONG_BOVIN	Conglutinin OS=Bos taurus OX=9913 GN=CGN1 PE=1 SV=2	BOVIN	36
67	21.86	21.91	44.82	39.19	39.19	tr|A0A452DIH7|A0A452DIH7_BOVIN	Tubulin alpha chain OS=Bos taurus OX=9913 GN=TUBA4A PE=3 SV=1	BOVIN	13
68	21.81	21.89	40.52	39	33.33	tr|A0A452DI25|A0A452DI25_BOVIN	Hemopexin OS=Bos taurus OX=9913 GN=HPX PE=4 SV=1	BOVIN	15
69	21.41	29.53	69.63	69.02	62.58	tr|G3N0V0|G3N0V0_BOVIN	Uncharacterized protein OS=Bos taurus OX=9913 PE=1 SV=1	BOVIN	30
70	21.27	21.37	45.99	34.64	26.22	tr|F1MJQ3|F1MJQ3_BOVIN	Alpha-amylase OS=Bos taurus OX=9913 GN=AMY2B PE=3 SV=1	BOVIN	11
71	20.84	20.91	85.92	85.92	85.92	sp|P01966|HBA_BOVIN	Hemoglobin subunit alpha OS=Bos taurus OX=9913 GN=HBA PE=1 SV=2	BOVIN	15
72	20.65	25.07	59.38	54.69	53.44	tr|A0A3Q1LPG0|A0A3Q1LPG0_BOVIN	Uncharacterized protein OS=Bos taurus OX=9913 PE=1 SV=1	BOVIN	25
73	20.44	20.74	26.55	26.55	17.44	sp|P81265|PIGR_BOVIN	Polymeric immunoglobulin receptor OS=Bos taurus OX=9913 GN=PIGR PE=2 SV=1	BOVIN	13
74	20.22	20.33	20.04	15.51	8.932	tr|G3MWT9|G3MWT9_BOVIN	A-kinase anchoring protein 12 OS=Bos taurus OX=9913 GN=AKAP12 PE=1 SV=2	BOVIN	10
75	19.97	20.11	44.93	32.01	23.66	tr|A0A3Q1MI98|A0A3Q1MI98_BOVIN	Argininosuccinate lyase OS=Bos taurus OX=9913 GN=ASL PE=1 SV=1	BOVIN	10
76	19.97	20.03	50.14	43.38	40.28	tr|A7MBH9|A7MBH9_BOVIN	G protein subunit alpha i2 OS=Bos taurus OX=9913 GN=GNAI2 PE=2 SV=1	BOVIN	11
77	19.94	20.07	69.79	69.79	66.15	tr|G3N0S9|G3N0S9_BOVIN	Uncharacterized protein OS=Bos taurus OX=9913 PE=4 SV=2	BOVIN	13
78	19.83	20.2	56.15	51.54	27.95	tr|A0A3Q1MB98|A0A3Q1MB98_BOVIN	Haptoglobin OS=Bos taurus OX=9913 GN=HP PE=3 SV=1	BOVIN	10
79	19.59	19.68	32.69	29.31	22.38	tr|A0A140T8C8|A0A140T8C8_BOVIN	Bradykinin OS=Bos taurus OX=9913 GN=KNG1 PE=4 SV=1	BOVIN	12
80	19.35	19.41	44.79	44.79	35.89	tr|G3N3D4|G3N3D4_BOVIN	Potassium channel tetramerization domain containing 12 OS=Bos taurus OX=9913 GN=KCTD12 PE=1 SV=1	BOVIN	13
81	19.26	19.44	24.32	20.29	14.95	tr|E1BIG6|E1BIG6_BOVIN	Transferrin receptor protein 1 OS=Bos taurus OX=9913 GN=TFRC PE=3 SV=3	BOVIN	11
82	19.15	19.21	53.87	53.87	52.82	tr|A8E4P3|A8E4P3_BOVIN	STOM protein OS=Bos taurus OX=9913 GN=STOM PE=1 SV=1	BOVIN	13
83	19.06	19.2	12.02	9.618	7.261	tr|F1N0I3|F1N0I3_BOVIN	Coagulation factor V OS=Bos taurus OX=9913 GN=F5 PE=3 SV=3	BOVIN	10
84	18.92	19.09	19.87	16.09	6.919	tr|F1MJS9|F1MJS9_BOVIN	Protein-tyrosine-phosphatase OS=Bos taurus OX=9913 GN=PTPRC PE=1 SV=3	BOVIN	8
85	18.65	18.71	33.66	19.32	14.35	sp|Q0VCM5|ITIH1_BOVIN	Inter-alpha-trypsin inhibitor heavy chain H1 OS=Bos taurus OX=9913 GN=ITIH1 PE=1 SV=1	BOVIN	9
86	18.46	18.57	34.93	22.05	15.83	tr|F1MMD7|F1MMD7_BOVIN	Inter-alpha-trypsin inhibitor heavy chain H4 OS=Bos taurus OX=9913 GN=ITIH4 PE=3 SV=3	BOVIN	10
87	18.28	18.34	35.49	29.02	29.02	tr|A0A0A0MP92|A0A0A0MP92_BOVIN	Serpin A3-7 OS=Bos taurus OX=9913 GN=SERPINA3-7 PE=1 SV=1	BOVIN	12
88	17.86	17.92	69.85	69.85	69.85	sp|Q9BGI3|PRDX2_BOVIN	Peroxiredoxin-2 OS=Bos taurus OX=9913 GN=PRDX2 PE=2 SV=1	BOVIN	10
89	17.82	17.9	39.77	34.36	28.57	tr|F1ME46|F1ME46_BOVIN	Lectin, mannose binding 1 OS=Bos taurus OX=9913 GN=LMAN1 PE=1 SV=3	BOVIN	12
90	17.66	17.82	11.3	9.732	3.579	tr|A0A3Q1M7S1|A0A3Q1M7S1_BOVIN	Fibrillin-1 OS=Bos taurus OX=9913 GN=FBN1 PE=1 SV=1	BOVIN	8
91	17.65	17.74	31.95	23.04	18.43	tr|E1BCW0|E1BCW0_BOVIN	HGF activator OS=Bos taurus OX=9913 GN=HGFAC PE=4 SV=3	BOVIN	11
92	16.78	16.83	29.85	28.17	25	tr|F1MKS5|F1MKS5_BOVIN	Histidine-rich glycoprotein OS=Bos taurus OX=9913 GN=HRG PE=4 SV=3	BOVIN	10
93	16.74	16.81	28.95	23.59	16.93	tr|E1BF27|E1BF27_BOVIN	Solute carrier family 38 member 10 OS=Bos taurus OX=9913 GN=SLC38A10 PE=1 SV=3	BOVIN	11
94	16.57	16.64	35.71	32.86	23.27	tr|Q3SX06|Q3SX06_BOVIN	Myocilin OS=Bos taurus OX=9913 GN=MYOC PE=2 SV=1	BOVIN	8
95	16.35	16.42	24.3	24.15	20.15	sp|P07224|PROS_BOVIN	Vitamin K-dependent protein S OS=Bos taurus OX=9913 GN=PROS1 PE=1 SV=1	BOVIN	13
96	16.26	16.29	54.62	47.39	38.96	sp|O02659|MBL2_BOVIN	Mannose-binding protein C OS=Bos taurus OX=9913 GN=MBL PE=2 SV=1	BOVIN	22
97	15.9	15.95	39.96	33.09	28.81	tr|A0A452DHV7|A0A452DHV7_BOVIN	Betaine--homocysteine S-methyltransferase 1 OS=Bos taurus OX=9913 GN=BHMT PE=4 SV=1	BOVIN	9
98	15.75	15.8	48.99	47.25	37.97	tr|A0A140T843|A0A140T843_BOVIN	Apolipoprotein H OS=Bos taurus OX=9913 GN=APOH PE=4 SV=1	BOVIN	10
99	15.63	15.66	60.43	60.43	45.32	tr|G3MZE0|G3MZE0_BOVIN	Ig-like domain-containing protein OS=Bos taurus OX=9913 PE=4 SV=2	BOVIN	48
100	15.56	18.78	40.99	40.99	28.83	sp|Q2KJD0|TBB5_BOVIN	Tubulin beta-5 chain OS=Bos taurus OX=9913 GN=TUBB5 PE=2 SV=1	BOVIN	9
101	15.05	15.28	6.601	5.082	3.471	tr|F1MNH3|F1MNH3_BOVIN	Sushi, von Willebrand factor type A, EGF and pentraxin domain containing 1 OS=Bos taurus OX=9913 GN=SVEP1 PE=4 SV=3	BOVIN	8
102	14.85	14.96	43.12	43.12	38.99	tr|G3N188|G3N188_BOVIN	Ig-like domain-containing protein OS=Bos taurus OX=9913 PE=4 SV=2	BOVIN	20
103	14.74	15.07	5.179	3.814	1.807	tr|E1B949|E1B949_BOVIN	FAT atypical cadherin 4 OS=Bos taurus OX=9913 GN=FAT4 PE=4 SV=3	BOVIN	8
104	14.55	14.81	7.89	5.26	2.717	tr|F1MUS6|F1MUS6_BOVIN	Reelin OS=Bos taurus OX=9913 GN=RELN PE=4 SV=3	BOVIN	8
105	14.46	14.54	41.18	41.18	34.64	sp|Q58CS8|GNPTG_BOVIN	N-acetylglucosamine-1-phosphotransferase subunit gamma OS=Bos taurus OX=9913 GN=GNPTG PE=1 SV=4	BOVIN	8
106	14.31	14.42	66.87	66.27	62.05	sp|Q5E9F7|COF1_BOVIN	Cofilin-1 OS=Bos taurus OX=9913 GN=CFL1 PE=2 SV=3	BOVIN	7
107	14.16	20.36	50.78	47.66	47.66	sp|P42916|CL43_BOVIN	Collectin-43 OS=Bos taurus OX=9913 GN=CL43 PE=1 SV=2	BOVIN	17
108	14.13	14.35	30.42	24.51	14.16	tr|E1B726|E1B726_BOVIN	Plasminogen OS=Bos taurus OX=9913 GN=PLG PE=3 SV=2	BOVIN	9
109	14.06	14.06	44.44	34.98	34.98	tr|A0A3Q1N764|A0A3Q1N764_BOVIN	Collectin-11 OS=Bos taurus OX=9913 GN=COLEC11 PE=4 SV=1	BOVIN	15
110	13.85	13.92	35.02	26.3	20.03	tr|Q3SYW7|Q3SYW7_BOVIN	SPARC like 1 OS=Bos taurus OX=9913 GN=SPARCL1 PE=2 SV=1	BOVIN	10
111	13.75	97.06	53.3	50.89	43.31	tr|E1BH06|E1BH06_BOVIN	C4a anaphylatoxin OS=Bos taurus OX=9913 GN=C4A PE=1 SV=3	BOVIN	57
112	13.72	133.52	84.84	82.87	76.38	tr|G5E5T5|G5E5T5_BOVIN	Uncharacterized protein OS=Bos taurus OX=9913 PE=1 SV=2	BOVIN	520
113	13.53	30.12	38.38	30.46	24.27	sp|P31976|EZRI_BOVIN	Ezrin OS=Bos taurus OX=9913 GN=EZR PE=1 SV=2	BOVIN	15
114	13.33	13.39	46.93	35.74	27.44	tr|A0A3Q1MLF4|A0A3Q1MLF4_BOVIN	C-type lectin domain-containing protein OS=Bos taurus OX=9913 GN=COLEC10 PE=4 SV=1	BOVIN	7
115	13.29	13.44	28.5	24.74	19.28	tr|A0A3Q1MJT2|A0A3Q1MJT2_BOVIN	Alpha-1B-glycoprotein OS=Bos taurus OX=9913 GN=A1BG PE=1 SV=1	BOVIN	7
116	13.25	13.4	24.18	24.18	22.84	tr|A0A3Q1N229|A0A3Q1N229_BOVIN	Dermokine OS=Bos taurus OX=9913 GN=DMKN PE=4 SV=1	BOVIN	10
117	13.23	13.3	52.82	36.29	36.29	tr|F1MTW5|F1MTW5_BOVIN	Liver mannan-binding lectin OS=Bos taurus OX=9913 GN=MBL1 PE=2 SV=1	BOVIN	15
118	13.2	13.37	22.89	21.44	16.08	tr|Q3SYW3|Q3SYW3_BOVIN	Hematopoietic cell-specific Lyn substrate 1 OS=Bos taurus OX=9913 GN=HCLS1 PE=1 SV=1	BOVIN	8
119	13.03	13.29	29.57	18.74	13.09	tr|A0A3Q1N5D7|A0A3Q1N5D7_BOVIN	Golgi membrane protein 2 OS=Bos taurus OX=9913 GN=GOLM2 PE=3 SV=1	BOVIN	7
120	12.94	13.16	19.21	17.36	15.74	tr|E1BIM6|E1BIM6_BOVIN	Neuronal pentraxin 1 OS=Bos taurus OX=9913 GN=NPTX1 PE=4 SV=1	BOVIN	7
121	12.9	12.94	39.75	34.43	34.43	sp|Q5E9E3|C1QA_BOVIN	Complement C1q subcomponent subunit A OS=Bos taurus OX=9913 GN=C1QA PE=2 SV=1	BOVIN	7
122	12.79	13.05	15.32	15.32	12.53	sp|Q3SWX5|CADH6_BOVIN	Cadherin-6 OS=Bos taurus OX=9913 GN=CDH6 PE=2 SV=1	BOVIN	8
123	12.06	12.09	17.81	10.81	8.142	tr|F1N161|F1N161_BOVIN	Calpain inhibitor OS=Bos taurus OX=9913 GN=CAST PE=1 SV=2	BOVIN	6
124	12.04	12.12	20.26	16.42	12.04	sp|Q3MHN2|CO9_BOVIN	Complement component C9 OS=Bos taurus OX=9913 GN=C9 PE=2 SV=1	BOVIN	6
125	11.93	18.22	47.64	46.35	39.91	tr|F1MLW8|F1MLW8_BOVIN	Uncharacterized protein OS=Bos taurus OX=9913 GN=LOC100847119 PE=1 SV=2	BOVIN	27
126	11.9	11.96	44.88	44.88	44.88	sp|Q3SYR5|APOC4_BOVIN	Apolipoprotein C-IV OS=Bos taurus OX=9913 GN=APOC4 PE=2 SV=1	BOVIN	7
127	11.37	11.44	25.65	23.06	21.55	tr|Q17QC8|Q17QC8_BOVIN	Complement factor properdin OS=Bos taurus OX=9913 GN=CFP PE=2 SV=1	BOVIN	7
128	11.34	11.38	28.64	26.4	21.48	sp|P21856|GDIA_BOVIN	Rab GDP dissociation inhibitor alpha OS=Bos taurus OX=9913 GN=GDI1 PE=1 SV=1	BOVIN	6
129	11.33	11.35	67.33	58.67	48	tr|A0A452DID9|A0A452DID9_BOVIN	Myosin light polypeptide 6 OS=Bos taurus OX=9913 GN=MYL6 PE=1 SV=1	BOVIN	6
130	11.07	11.16	27.06	27.06	22.06	sp|P62871|GBB1_BOVIN	Guanine nucleotide-binding protein G(I)/G(S)/G(T) subunit beta-1 OS=Bos taurus OX=9913 GN=GNB1 PE=1 SV=3	BOVIN	6
131	10.89	10.93	24.28	24.28	24.28	tr|A0A3B0IZF8|A0A3B0IZF8_BOVIN	Adiponectin B OS=Bos taurus OX=9913 GN=C1QC PE=4 SV=1	BOVIN	7
132	10.88	10.94	21.33	16.82	16.82	tr|A0A3Q1MCA4|A0A3Q1MCA4_BOVIN	Dynactin subunit 2 OS=Bos taurus OX=9913 GN=DCTN2 PE=1 SV=1	BOVIN	6
133	10.82	10.89	57.96	51.59	42.68	tr|Q3SYR8|Q3SYR8_BOVIN	Immunoglobulin J chain OS=Bos taurus OX=9913 GN=JCHAIN PE=1 SV=1	BOVIN	13
134	10.79	10.86	29.57	29.57	29.57	tr|A0A3Q1M564|A0A3Q1M564_BOVIN	Adiponectin OS=Bos taurus OX=9913 GN=ADIPOQ PE=4 SV=1	BOVIN	9
135	10.64	10.84	30.37	28.4	23.95	tr|E1BLA8|E1BLA8_BOVIN	Golgi membrane protein 1 OS=Bos taurus OX=9913 GN=GOLM1 PE=3 SV=1	BOVIN	7
136	10.63	10.77	54.23	42.29	36.82	sp|Q3T149|HSPB1_BOVIN	Heat shock protein beta-1 OS=Bos taurus OX=9913 GN=HSPB1 PE=2 SV=1	BOVIN	6
137	10.55	10.66	26.42	26.42	26.42	tr|A7MB82|A7MB82_BOVIN	Adiponectin M OS=Bos taurus OX=9913 GN=C1QTNF3 PE=2 SV=1	BOVIN	10
138	10.55	10.63	10.46	6.109	6.109	tr|F1MDS0|F1MDS0_BOVIN	Proteoglycan 4 OS=Bos taurus OX=9913 GN=PRG4 PE=4 SV=3	BOVIN	6
139	10.46	10.54	30.52	28.35	25.76	sp|P68103|EF1A1_BOVIN	Elongation factor 1-alpha 1 OS=Bos taurus OX=9913 GN=EEF1A1 PE=1 SV=1	BOVIN	9
140	10.45	10.52	30.8	23.84	20.68	sp|Q3MHN5|VTDB_BOVIN	Vitamin D-binding protein OS=Bos taurus OX=9913 GN=GC PE=2 SV=1	BOVIN	6
141	10.38	10.46	61	60	48	sp|P00974|BPT1_BOVIN	Pancreatic trypsin inhibitor OS=Bos taurus OX=9913 PE=1 SV=2	BOVIN	30
142	10.13	10.41	26.37	20.68	15.61	tr|A2VDN8|A2VDN8_BOVIN	Coronin OS=Bos taurus OX=9913 GN=CORO1C PE=2 SV=1	BOVIN	6
143	10.11	10.28	40.98	40.98	37.07	sp|P00435|GPX1_BOVIN	Glutathione peroxidase 1 OS=Bos taurus OX=9913 GN=GPX1 PE=1 SV=3	BOVIN	6
144	10.1	10.25	33.67	33.67	25.44	tr|Q3SX36|Q3SX36_BOVIN	TFG protein OS=Bos taurus OX=9913 GN=TFG PE=1 SV=1	BOVIN	7
145	10.01	10.25	39.27	20.69	15.33	tr|F1N6N3|F1N6N3_BOVIN	EH domain containing 3 OS=Bos taurus OX=9913 GN=EHD3 PE=4 SV=3	BOVIN	6
146	9.77	9.99	33.12	28.08	24.29	sp|P13384|IBP2_BOVIN	Insulin-like growth factor-binding protein 2 OS=Bos taurus OX=9913 GN=IGFBP2 PE=1 SV=2	BOVIN	7
147	9.75	10	26.68	20.8	17.65	tr|Q3ZBS7|Q3ZBS7_BOVIN	Vitronectin OS=Bos taurus OX=9913 GN=VTN PE=1 SV=1	BOVIN	7
148	9.71	10.02	50.42	35.21	20.56	tr|Q2KIW1|Q2KIW1_BOVIN	Paraoxonase 1 OS=Bos taurus OX=9913 GN=PON1 PE=1 SV=1	BOVIN	6
149	9.59	9.87	26.56	19.61	14.62	tr|A0A140T871|A0A140T871_BOVIN	Glutamate dehydrogenase (NAD(P)(+)) OS=Bos taurus OX=9913 GN=GLUD1 PE=1 SV=1	BOVIN	8
150	9.28	9.35	29.22	29.22	24.68	sp|Q58D08|P5CR3_BOVIN	Pyrroline-5-carboxylate reductase 3 OS=Bos taurus OX=9913 GN=PYCR3 PE=2 SV=1	BOVIN	5
151	9.19	9.44	25.9	19.5	11.54	sp|Q27975|HS71A_BOVIN	Heat shock 70 kDa protein 1A OS=Bos taurus OX=9913 GN=HSPA1A PE=1 SV=2	BOVIN	6
152	9.15	9.4	24.19	22.56	14.43	sp|P28800|A2AP_BOVIN	Alpha-2-antiplasmin OS=Bos taurus OX=9913 GN=SERPINF2 PE=1 SV=2	BOVIN	6
153	9.12	9.34	17.35	16.36	14.51	tr|F1MYN5|F1MYN5_BOVIN	Fibulin-1 OS=Bos taurus OX=9913 GN=FBLN1 PE=1 SV=3	BOVIN	7
154	8.84	8.88	42.14	42.14	42.14	sp|P02584|PROF1_BOVIN	Profilin-1 OS=Bos taurus OX=9913 GN=PFN1 PE=1 SV=2	BOVIN	5
155	8.72	8.81	7.321	5.727	2.938	tr|F1MEW3|F1MEW3_BOVIN	Microtubule-associated protein OS=Bos taurus OX=9913 GN=MAP2 PE=4 SV=2	BOVIN	4
156	8.63	8.67	37.33	29.25	22.84	sp|P12763|FETUA_BOVIN	Alpha-2-HS-glycoprotein OS=Bos taurus OX=9913 GN=AHSG PE=1 SV=2	BOVIN	7
157	8.49	8.5	33.77	33.77	33.77				74
158	8.43	8.52	62.21	51.74	29.07	tr|Q1LZF9|Q1LZF9_BOVIN	Myosin regulatory light polypeptide 9 OS=Bos taurus OX=9913 GN=MYL9 PE=1 SV=1	BOVIN	4
159	8.31	8.45	22.76	22.76	16.26	tr|A7E3S8|A7E3S8_BOVIN	Heat shock 70kD protein binding protein OS=Bos taurus OX=9913 GN=ST13 PE=2 SV=1	BOVIN	5
160	8.31	8.4	22.96	19.03	14.8	tr|G3N2L2|G3N2L2_BOVIN	Reticulocalbin 1 OS=Bos taurus OX=9913 GN=RCN1 PE=1 SV=2	BOVIN	5
161	8.22	8.3	32.65	32.65	22.86	sp|P63103|1433Z_BOVIN	14-3-3 protein zeta/delta OS=Bos taurus OX=9913 GN=YWHAZ PE=1 SV=1	BOVIN	5
162	8.13	8.24	13.46	11.92	7.436	tr|A0A452DIU0|A0A452DIU0_BOVIN	Integrin beta OS=Bos taurus OX=9913 GN=ITGB2 PE=1 SV=1	BOVIN	4
163	8.12	8.13	41.7	30.77	30.77	sp|Q2KIV9|C1QB_BOVIN	Complement C1q subcomponent subunit B OS=Bos taurus OX=9913 GN=C1QB PE=1 SV=1	BOVIN	10
164	8.1	9.35	21.91	17.45	14.04	tr|A0A452DJK6|A0A452DJK6_BOVIN	Serpin A3-1 OS=Bos taurus OX=9913 GN=SERPINA3-1 PE=3 SV=1	BOVIN	5
165	8.05	8.1	45.73	39.63	26.83	sp|P62935|PPIA_BOVIN	Peptidyl-prolyl cis-trans isomerase A OS=Bos taurus OX=9913 GN=PPIA PE=1 SV=2	BOVIN	4
166	7.92	8.13	13.14	5.292	3.119	tr|F1MCK2|F1MCK2_BOVIN	AHNAK nucleoprotein OS=Bos taurus OX=9913 GN=AHNAK PE=1 SV=3	BOVIN	6
167	7.9	8.13	8.702	6.322	6.322	tr|F1MXE0|F1MXE0_BOVIN	Heart development protein with EGF like domains 1 OS=Bos taurus OX=9913 GN=HEG1 PE=4 SV=3	BOVIN	7
168	7.82	8	5.423	3.885	2.631	tr|A0A3Q1MTU2|A0A3Q1MTU2_BOVIN	Uncharacterized protein OS=Bos taurus OX=9913 GN=NOTCH2 PE=3 SV=1	BOVIN	5
169	7.8	7.86	21.21	21.21	17.36	tr|A7YWH4|A7YWH4_BOVIN	BoLA protein OS=Bos taurus OX=9913 GN=BoLA PE=2 SV=1	BOVIN	5
170	7.74	7.91	10.39	7.659	4.705	tr|A0A3Q1MPS4|A0A3Q1MPS4_BOVIN	Alpha-actinin-1 OS=Bos taurus OX=9913 GN=ACTN1 PE=1 SV=1	BOVIN	5
171	7.67	7.74	21.61	11.44	9.322	sp|P26201|CD36_BOVIN	Platelet glycoprotein 4 OS=Bos taurus OX=9913 GN=CD36 PE=1 SV=5	BOVIN	4
172	7.46	7.55	7.335	3.816	3.16	tr|F1MY85|F1MY85_BOVIN	Complement C5a anaphylatoxin OS=Bos taurus OX=9913 GN=C5 PE=1 SV=3	BOVIN	4
173	7.42	7.53	23.03	14.86	5.349	sp|P79134|ANXA6_BOVIN	Annexin A6 OS=Bos taurus OX=9913 GN=ANXA6 PE=1 SV=2	BOVIN	3
174	7.37	7.5	9.781	7.804	4.266	sp|P41541|USO1_BOVIN	General vesicular transport factor p115 OS=Bos taurus OX=9913 GN=USO1 PE=1 SV=1	BOVIN	3
175	7.35	7.42	48.17	43.98	31.41	sp|Q2KIT0|HP20_BOVIN	Protein HP-20 homolog OS=Bos taurus OX=9913 PE=2 SV=1	BOVIN	4
176	7.31	7.44	18.88	9.129	9.129	tr|F1MMK9|F1MMK9_BOVIN	Alpha-1-microglobulin OS=Bos taurus OX=9913 GN=KIF12 PE=3 SV=3	BOVIN	5
177	7.08	7.11	16.67	14.53	14.53	tr|E1BMJ0|E1BMJ0_BOVIN	Serpin family G member 1 OS=Bos taurus OX=9913 GN=SERPING1 PE=3 SV=3	BOVIN	4
178	7.05	7.09	39.13	30.43	20.65	sp|P62833|RAP1A_BOVIN	Ras-related protein Rap-1A OS=Bos taurus OX=9913 GN=RAP1A PE=1 SV=1	BOVIN	3
179	7.04	7.07	51.69	42.13	38.2	sp|P02754|LACB_BOVIN	Beta-lactoglobulin OS=Bos taurus OX=9913 GN=LGB PE=1 SV=3	BOVIN	6
180	7.02	7.1	24.07	16.23	10.82	tr|A0A3Q1MQ68|A0A3Q1MQ68_BOVIN	Dihydropyrimidinase-related protein 2 OS=Bos taurus OX=9913 GN=DPYSL2 PE=1 SV=1	BOVIN	5
181	6.97	7	18.01	18.01	18.01	tr|A0A3Q1MA45|A0A3Q1MA45_BOVIN	Uncharacterized protein OS=Bos taurus OX=9913 PE=4 SV=1	BOVIN	7
182	6.43	6.51	15.07	15.07	11.62	tr|A0A452DIM3|A0A452DIM3_BOVIN	Elongation factor 1-delta OS=Bos taurus OX=9913 GN=EEF1D PE=3 SV=1	BOVIN	4
183	6.43	6.47	16.11	10.69	9.25	tr|A0A3Q1LSN0|A0A3Q1LSN0_BOVIN	Lymphocyte cytosolic protein 1 OS=Bos taurus OX=9913 GN=LCP1 PE=1 SV=1	BOVIN	4
184	6.43	6.47	23.89	23.89	23.89	sp|P30932|CD9_BOVIN	CD9 antigen OS=Bos taurus OX=9913 GN=CD9 PE=2 SV=2	BOVIN	4
185	6.41	6.46	7.611	7.611	6.069	tr|F6Q0C0|F6Q0C0_BOVIN	Protocadherin 1 OS=Bos taurus OX=9913 GN=PCDH1 PE=4 SV=2	BOVIN	4
186	6.27	6.31	22.36	14.77	8.228	tr|A0A140T850|A0A140T850_BOVIN	Glutathione synthetase OS=Bos taurus OX=9913 GN=GSS PE=3 SV=1	BOVIN	4
187	6.2	6.2	6.12	6.12	4.146	tr|F1MFG9|F1MFG9_BOVIN	Myosin IG OS=Bos taurus OX=9913 GN=MYO1G PE=3 SV=2	BOVIN	3
188	6.14	6.15	27.18	27.18	17.96	tr|A0A3Q1NG86|A0A3Q1NG86_BOVIN	Alpha-S1-casein OS=Bos taurus OX=9913 GN=CSN1S1 PE=1 SV=1	BOVIN	3
189	6.12	6.12	41.71	34.29	26.86	sp|O46415|FRIL_BOVIN	Ferritin light chain OS=Bos taurus OX=9913 GN=FTL PE=2 SV=3	BOVIN	3
190	6.04	6.04	5.78	4.035	4.035	tr|Q1JQB0|Q1JQB0_BOVIN	Collagen type VI alpha 2 chain OS=Bos taurus OX=9913 GN=COL6A2 PE=1 SV=1	BOVIN	3
191	6.03	110.49	47.2	45.94	44.9	tr|A0A3Q1MNN6|A0A3Q1MNN6_BOVIN	Uncharacterized protein OS=Bos taurus OX=9913 GN=LOC506828 PE=3 SV=1	BOVIN	71
192	6.01	11.97	38.81	38.81	38.81	tr|A0A3Q1ML26|A0A3Q1ML26_BOVIN	Ig-like domain-containing protein OS=Bos taurus OX=9913 PE=4 SV=1	BOVIN	32
193	5.99	6.02	30.49	17.89	13.41	sp|Q2YDE4|PSA6_BOVIN	Proteasome subunit alpha type-6 OS=Bos taurus OX=9913 GN=PSMA6 PE=1 SV=1	BOVIN	3
194	5.93	6.01	49.72	41.44	41.44	sp|O46414|FRIH_BOVIN	Ferritin heavy chain OS=Bos taurus OX=9913 GN=FTH1 PE=2 SV=3	BOVIN	5
195	5.74	5.77	15.87	13.22	7.933	sp|P34955|A1AT_BOVIN	Alpha-1-antiproteinase OS=Bos taurus OX=9913 GN=SERPINA1 PE=1 SV=1	BOVIN	3
196	5.67	5.76	32.98	28.8	28.27	tr|A0A3Q1MIN7|A0A3Q1MIN7_BOVIN	Ig-like domain-containing protein OS=Bos taurus OX=9913 PE=4 SV=1	BOVIN	30
197	5.58	5.63	3.672	2.554	2.043	tr|E1BB91|E1BB91_BOVIN	Collagen type VI alpha 3 chain OS=Bos taurus OX=9913 GN=COL6A3 PE=1 SV=2	BOVIN	3
198	5.44	5.49	12.44	6.468	5.473	sp|Q95M18|ENPL_BOVIN	Endoplasmin OS=Bos taurus OX=9913 GN=HSP90B1 PE=2 SV=1	BOVIN	3
199	5.41	5.54	29.03	24.1	8.159	sp|P00432|CATA_BOVIN	Catalase OS=Bos taurus OX=9913 GN=CAT PE=1 SV=3	BOVIN	4
200	5.39	5.43	28.39	28.39	25	sp|Q3ZCD0|CD81_BOVIN	CD81 antigen OS=Bos taurus OX=9913 GN=CD81 PE=2 SV=1	BOVIN	4
201	5.37	7.53	23.36	23.36	14.63	tr|A0A3Q1MDC7|A0A3Q1MDC7_BOVIN	Uncharacterized protein OS=Bos taurus OX=9913 GN=LOC790886 PE=4 SV=1	BOVIN	6
202	5.26	11.86	42.73	42.73	38.64	tr|A0A3Q1MUR2|A0A3Q1MUR2_BOVIN	Ig-like domain-containing protein OS=Bos taurus OX=9913 PE=4 SV=1	BOVIN	22
203	5.15	5.26	14.07	5.653	5.653	tr|A2VDQ6|A2VDQ6_BOVIN	Cadherin 11 OS=Bos taurus OX=9913 GN=CDH11 PE=2 SV=1	BOVIN	4
204	5.11	5.25	27.73	22.71	17.4	sp|P04272|ANXA2_BOVIN	Annexin A2 OS=Bos taurus OX=9913 GN=ANXA2 PE=1 SV=2	BOVIN	4
205	4.98	5.04	26.24	25.74	22.28	tr|Q5GN72|Q5GN72_BOVIN	Alpha-1-acid glycoprotein OS=Bos taurus OX=9913 GN=agp PE=2 SV=2	BOVIN	3
206	4.97	7.55	31.59	26.37	13.74	sp|P13753|HA1B_BOVIN	BOLA class I histocompatibility antigen, alpha chain BL3-7 OS=Bos taurus OX=9913 PE=2 SV=1	BOVIN	4
207	4.96	5.05	21.16	11.36	8.686	tr|F6QGZ0|F6QGZ0_BOVIN	LIM zinc finger domain containing 1 OS=Bos taurus OX=9913 GN=LIMS1 PE=4 SV=1	BOVIN	3
208	4.92	20.75	23.99	17.69	15.24	tr|M0QVY0|M0QVY0_BOVIN	IF rod domain-containing protein OS=Bos taurus OX=9913 GN=KRT6A PE=3 SV=1	BOVIN	12
209	4.91	4.94	11.85	10.12	10.12	tr|F1MHR4|F1MHR4_BOVIN	Phosphatidylinositol-5-phosphate 4-kinase type 2 alpha OS=Bos taurus OX=9913 GN=PIP4K2A PE=4 SV=2	BOVIN	3
210	4.85	19.97	29.61	28.18	22.46	tr|A0A3Q1MG08|A0A3Q1MG08_BOVIN	Mannan binding lectin serine peptidase 1 OS=Bos taurus OX=9913 GN=MASP1 PE=4 SV=1	BOVIN	12
211	4.8	4.88	14.81	10.88	10.88	sp|Q3MHL4|SAHH_BOVIN	Adenosylhomocysteinase OS=Bos taurus OX=9913 GN=AHCY PE=2 SV=3	BOVIN	3
212	4.76	4.82	17.92	9.292	4.425	sp|Q3SWY2|ILK_BOVIN	Integrin-linked protein kinase OS=Bos taurus OX=9913 GN=ILK PE=2 SV=1	BOVIN	2
213	4.64	4.76	17.38	14.18	14.18	tr|A0A452DIU4|A0A452DIU4_BOVIN	Tetranectin OS=Bos taurus OX=9913 GN=CLEC3B PE=4 SV=1	BOVIN	3
214	4.55	4.58	21.5	15.26	9.657	tr|F6QVC9|F6QVC9_BOVIN	Annexin OS=Bos taurus OX=9913 GN=ANXA5 PE=1 SV=1	BOVIN	2
215	4.45	4.48	10.98	9.547	4.773	tr|A0A452DIM2|A0A452DIM2_BOVIN	Septin-11 OS=Bos taurus OX=9913 GN=SEPTIN11 PE=3 SV=1	BOVIN	2
216	4.45	4.47	46.26	46.26	24.49	sp|O46375|TTHY_BOVIN	Transthyretin OS=Bos taurus OX=9913 GN=TTR PE=1 SV=1	BOVIN	2
217	4.36	13.87	44.23	43.59	40.38	tr|A0A3Q1LWV8|A0A3Q1LWV8_BOVIN	Ig-like domain-containing protein OS=Bos taurus OX=9913 PE=1 SV=1	BOVIN	80
218	4.32	4.34	35.42	35.42	28.13	sp|P19035|APOC3_BOVIN	Apolipoprotein C-III OS=Bos taurus OX=9913 GN=APOC3 PE=1 SV=2	BOVIN	2
219	4.31	4.33	7.509	7.509	4.778	tr|F1MXQ3|F1MXQ3_BOVIN	FAM20C golgi associated secretory pathway kinase OS=Bos taurus OX=9913 GN=FAM20C PE=3 SV=3	BOVIN	2
220	4.3	4.4	11.5	9.978	4.121	sp|Q92176|COR1A_BOVIN	Coronin-1A OS=Bos taurus OX=9913 GN=CORO1A PE=1 SV=3	BOVIN	2
221	4.27	4.29	16.76	14.16	8.382	tr|F1N650|F1N650_BOVIN	Annexin OS=Bos taurus OX=9913 GN=ANXA1 PE=3 SV=1	BOVIN	2
222	4.26	17.54	26.17	23.91	19.22	sp|P01045|KNG2_BOVIN	Kininogen-2 OS=Bos taurus OX=9913 GN=KNG2 PE=1 SV=1	BOVIN	10
223	4.13	4.14	16.73	16.73	14.34	tr|Q0PH99|Q0PH99_BOVIN	Common salivary protein BSP30 form C OS=Bos taurus OX=9913 GN=BSP30C PE=2 SV=1	BOVIN	3
224	4.1	8.12	32.92	32.92	28.33	tr|A0A3Q1M119|A0A3Q1M119_BOVIN	14-3-3 protein epsilon OS=Bos taurus OX=9913 GN=YWHAE PE=1 SV=1	BOVIN	6
225	4.07	9.31	40.26	27.27	25.11	tr|A0A3Q1MT50|A0A3Q1MT50_BOVIN	Ig-like domain-containing protein OS=Bos taurus OX=9913 PE=4 SV=1	BOVIN	23
226	4.06	8.35	50.58	50.58	23.26	sp|Q5E9E2|MYL9_BOVIN	Myosin regulatory light polypeptide 9 OS=Bos taurus OX=9913 GN=MYL9 PE=2 SV=3	BOVIN	4
227	4.04	6.11	27.35	24.59	15.75	tr|F1MWX8|F1MWX8_BOVIN	Ig-like domain-containing protein OS=Bos taurus OX=9913 GN=JSP.1 PE=3 SV=1	BOVIN	6
228	4.04	4.13	7.895	6.478	6.478	tr|A2VDL2|A2VDL2_BOVIN	Solute carrier family 2 (Facilitated glucose transporter), member 3 OS=Bos taurus OX=9913 GN=SLC2A3 PE=2 SV=1	BOVIN	3
229	4.01	5.21	34.29	34.29	34.29	tr|G3MXG6|G3MXG6_BOVIN	Ig-like domain-containing protein OS=Bos taurus OX=9913 PE=4 SV=2	BOVIN	37
230	4.01	4.01	25.21	20.51	17.09	tr|A0A3Q1LJT1|A0A3Q1LJT1_BOVIN	Ig-like domain-containing protein OS=Bos taurus OX=9913 PE=4 SV=1	BOVIN	16
231	4	28.63	73.75	68.75	55	tr|F1MH40|F1MH40_BOVIN	Uncharacterized protein OS=Bos taurus OX=9913 PE=1 SV=2	BOVIN	39
232	4	12.47	42.15	42.15	33.18	tr|A0A3Q1MFI7|A0A3Q1MFI7_BOVIN	Ig-like domain-containing protein OS=Bos taurus OX=9913 GN=LOC104968484 PE=4 SV=1	BOVIN	15
233	4	4	15.63	15.63	15.63	tr|C4T8B4|C4T8B4_BOVIN	Pentaxin OS=Bos taurus OX=9913 GN=CRP PE=2 SV=1	BOVIN	2
234	4	4	4.979	4.772	4.772	tr|A6QQP5|A6QQP5_BOVIN	SPN protein OS=Bos taurus OX=9913 GN=SPN PE=2 SV=1	BOVIN	3
235	4	4	6.517	6.517	6.517	tr|E1BLF0|E1BLF0_BOVIN	Proline rich coiled-coil 1 OS=Bos taurus OX=9913 GN=PRRC1 PE=1 SV=1	BOVIN	2
236	4	4	13.02	13.02	13.02	sp|Q2KIU3|HP252_BOVIN	Protein HP-25 homolog 2 OS=Bos taurus OX=9913 PE=2 SV=1	BOVIN	2
237	3.97	4.08	10.83	10.83	7.977	tr|A0A3Q1MN18|A0A3Q1MN18_BOVIN	ICAM_N domain-containing protein OS=Bos taurus OX=9913 GN=LOC616254 PE=3 SV=1	BOVIN	2
238	3.95	4.13	9.12	7.506	3.148	tr|F1MIC9|F1MIC9_BOVIN	Dynactin subunit 1 OS=Bos taurus OX=9913 GN=DCTN1 PE=1 SV=1	BOVIN	2
239	3.88	4.01	12.03	12.03	12.03	tr|E1BGM9|E1BGM9_BOVIN	Uncharacterized protein OS=Bos taurus OX=9913 PE=4 SV=3	BOVIN	3
240	3.88	3.97	12.41	12.41	9.398	tr|G3X8C8|G3X8C8_BOVIN	Purine nucleoside phosphorylase OS=Bos taurus OX=9913 GN=LOC790312 PE=3 SV=2	BOVIN	2
241	3.85	3.92	11	11	11	tr|A0A3Q1M0L5|A0A3Q1M0L5_BOVIN	Uncharacterized protein OS=Bos taurus OX=9913 PE=4 SV=1	BOVIN	2
242	3.83	3.96	25.52	16.67	12.5	sp|Q9TU25|RAC2_BOVIN	Ras-related C3 botulinum toxin substrate 2 OS=Bos taurus OX=9913 GN=RAC2 PE=2 SV=1	BOVIN	2
243	3.76	4.07	8.578	4.448	0.8737	tr|F1MDB9|F1MDB9_BOVIN	Transforming acidic coiled-coil containing protein 2 OS=Bos taurus OX=9913 GN=TACC2 PE=3 SV=3	BOVIN	2
244	3.74	3.86	8.788	5.273	2.498	tr|E1BG52|E1BG52_BOVIN	Ubiquitin specific peptidase 35 OS=Bos taurus OX=9913 GN=USP35 PE=4 SV=3	BOVIN	2
245	3.74	3.8	12.39	12.39	12.39	sp|Q2HJ22|CLD5_BOVIN	Claudin-5 OS=Bos taurus OX=9913 GN=CLDN5 PE=2 SV=1	BOVIN	2
246	3.72	3.94	27.17	20.49	15.59	tr|A0A140T879|A0A140T879_BOVIN	Chromogranin-A OS=Bos taurus OX=9913 GN=CHGA PE=3 SV=2	BOVIN	5
247	3.72	3.81	3.181	1.789	1.312	tr|F1N647|F1N647_BOVIN	3-hydroxyacyl-[acyl-carrier-protein] dehydratase OS=Bos taurus OX=9913 GN=FASN PE=1 SV=3	BOVIN	4
248	3.65	3.83	13.11	10.98	6.557	tr|F1MYS7|F1MYS7_BOVIN	Eukaryotic translation initiation factor 4B OS=Bos taurus OX=9913 GN=EIF4B PE=1 SV=1	BOVIN	3
249	3.63	3.72	11.13	5.83	4.594	tr|F6R4P6|F6R4P6_BOVIN	Serpin family D member 1 OS=Bos taurus OX=9913 GN=SERPIND1 PE=3 SV=1	BOVIN	2
250	3.57	3.66	21.56	15.57	15.57	tr|A5PJM6|A5PJM6_BOVIN	CDH19 protein OS=Bos taurus OX=9913 GN=CDH19 PE=2 SV=1	BOVIN	2
251	3.52	3.65	23.75	19.73	11.37	sp|Q3T063|NADC_BOVIN	Nicotinate-nucleotide pyrophosphorylase [carboxylating] OS=Bos taurus OX=9913 GN=QPRT PE=2 SV=1	BOVIN	3
252	3.41	3.52	21.73	16.07	9.821	tr|A0A3Q1N552|A0A3Q1N552_BOVIN	Uncharacterized protein OS=Bos taurus OX=9913 GN=LOC112441545 PE=3 SV=1	BOVIN	2
253	3.36	3.45	24.31	13.76	9.174	sp|Q3ZBK2|PXL2A_BOVIN	Peroxiredoxin-like 2A OS=Bos taurus OX=9913 GN=PRXL2A PE=2 SV=1	BOVIN	2
254	3.3	3.37	9.804	5.447	5.447	tr|E1BL29|E1BL29_BOVIN	Bleomycin hydrolase OS=Bos taurus OX=9913 GN=BLMH PE=3 SV=1	BOVIN	2
255	3.27	3.35	12.06	12.06	9.92	sp|P15103|GLNA_BOVIN	Glutamine synthetase OS=Bos taurus OX=9913 GN=GLUL PE=2 SV=4	BOVIN	2
256	3.25	6.07	9.934	7.285	7.285	tr|A0A3Q1LSG0|A0A3Q1LSG0_BOVIN	Keratin 42 OS=Bos taurus OX=9913 GN=KRT42 PE=1 SV=1	BOVIN	4
257	3.23	3.34	4.844	2.855	2.336	tr|G3MW08|G3MW08_BOVIN	Uncharacterized protein OS=Bos taurus OX=9913 GN=LOC100337076 PE=4 SV=2	BOVIN	3
258	3.17	3.29	6.758	5.387	2.644	tr|G3MYQ6|G3MYQ6_BOVIN	Uncharacterized protein OS=Bos taurus OX=9913 GN=LOC515551 PE=3 SV=2	BOVIN	2
259	3.14	3.36	11.19	9.915	3.399	sp|A5D7H3|CTL2_BOVIN	Choline transporter-like protein 2 OS=Bos taurus OX=9913 GN=SLC44A2 PE=2 SV=1	BOVIN	2
260	3.05	3.19	15.02	11.46	11.46	tr|Q30309|Q30309_BOVIN	BoLA-DR-alpha OS=Bos taurus OX=9913 GN=BoLA-DRA PE=1 SV=1	BOVIN	3
262	2.99	7.45	24.53	20.41	7.678	sp|Q5E9R3|EHD1_BOVIN	EH domain-containing protein 1 OS=Bos taurus OX=9913 GN=EHD1 PE=1 SV=1	BOVIN	3
263	2.99	3.18	8.237	8.237	4.283	tr|A0A3Q1M8L6|A0A3Q1M8L6_BOVIN	Heat shock cognate 71 kDa protein OS=Bos taurus OX=9913 GN=HSPA8 PE=1 SV=1	BOVIN	2
265	2.93	2.98	9.132	9.132	9.132	sp|Q58DM3|CD53_BOVIN	Leukocyte surface antigen CD53 OS=Bos taurus OX=9913 GN=CD53 PE=2 SV=1	BOVIN	2
266	2.87	3	16.1	16.1	16.1	sp|P33672|PSB3_BOVIN	Proteasome subunit beta type-3 OS=Bos taurus OX=9913 GN=PSMB3 PE=1 SV=3	BOVIN	2
267	2.86	13.96	61.22	61.22	61.22	tr|Q1RMN9|Q1RMN9_BOVIN	C4b-binding protein alpha-like OS=Bos taurus OX=9913 GN=LOC510860 PE=2 SV=1	BOVIN	10
268	2.85	3.01	10.79	7.726	2.77	tr|E1BJ49|E1BJ49_BOVIN	Mannan binding lectin serine peptidase 2 OS=Bos taurus OX=9913 GN=MASP2 PE=4 SV=3	BOVIN	2
269	2.83	2.89	9.839	8.05	6.261	tr|Q08DQ6|Q08DQ6_BOVIN	Zyxin OS=Bos taurus OX=9913 GN=ZYX PE=1 SV=1	BOVIN	2
270	2.82	2.99	13.99	11.4	4.145	tr|A0A3Q1MT64|A0A3Q1MT64_BOVIN	CD34 molecule OS=Bos taurus OX=9913 GN=CD34 PE=4 SV=1	BOVIN	2
271	2.82	2.89	17.15	17.15	12.55	tr|Q2KHZ6|Q2KHZ6_BOVIN	CD48 molecule OS=Bos taurus OX=9913 GN=CD48 PE=2 SV=1	BOVIN	2
272	2.81	2.86	4.559	3.191	3.191	tr|F1MMJ5|F1MMJ5_BOVIN	Fermitin family homolog 3 OS=Bos taurus OX=9913 GN=FERMT3 PE=3 SV=3	BOVIN	2
273	2.81	2.86	0.5219	0.5219	0.5219	tr|A0A3Q1LMV9|A0A3Q1LMV9_BOVIN	Uncharacterized protein OS=Bos taurus OX=9913 GN=EPPK1 PE=1 SV=1	BOVIN	2
275	2.78	2.87	12.98	5.477	3.854	tr|F6Q234|F6Q234_BOVIN	Peptidase D OS=Bos taurus OX=9913 GN=PEPD PE=3 SV=1	BOVIN	2
276	2.66	2.69	18.67	11.2	11.2	sp|Q5E9B7|CLIC1_BOVIN	Chloride intracellular channel protein 1 OS=Bos taurus OX=9913 GN=CLIC1 PE=2 SV=3	BOVIN	2
277	2.65	2.74	7.5	4.118	4.118	tr|A0A452DJA5|A0A452DJA5_BOVIN	Disintegrin and metalloproteinase domain-containing protein 10 OS=Bos taurus OX=9913 GN=ADAM10 PE=1 SV=1	BOVIN	2
278	2.63	2.66	8.251	6.601	4.95	tr|F1MTP5|F1MTP5_BOVIN	WD repeat-containing protein 1 OS=Bos taurus OX=9913 GN=WDR1 PE=4 SV=2	BOVIN	2
279	2.62	86.7	81.3	81.3	75.34	tr|A0A3Q1M032|A0A3Q1M032_BOVIN	Uncharacterized protein OS=Bos taurus OX=9913 PE=1 SV=1	BOVIN	475
280	2.58	4.59	56.29	56.29	47.9	tr|G3N1H5|G3N1H5_BOVIN	Ig-like domain-containing protein OS=Bos taurus OX=9913 GN=LOC100300716 PE=4 SV=2	BOVIN	17
281	2.57	2.63	13.68	7.599	7.599	tr|A0A452DIW4|A0A452DIW4_BOVIN	Malate dehydrogenase OS=Bos taurus OX=9913 GN=MDH1 PE=1 SV=1	BOVIN	2
283	2.5	17.66	39.69	34.15	28.6	sp|P81947|TBA1B_BOVIN	Tubulin alpha-1B chain OS=Bos taurus OX=9913 PE=1 SV=2	BOVIN	10
284	2.48	6.03	38.86	34.6	29.38	tr|G3MWT1|G3MWT1_BOVIN	Ig-like domain-containing protein OS=Bos taurus OX=9913 PE=4 SV=2	BOVIN	11
285	2.47	4.53	46.09	46.09	45.31	tr|A0A3Q1M1Z4|A0A3Q1M1Z4_BOVIN	Ig-like domain-containing protein OS=Bos taurus OX=9913 PE=4 SV=1	BOVIN	58
292	2.38	2.57	4.69	3.177	3.177	tr|Q2TBQ1|Q2TBQ1_BOVIN	Coagulation factor XIII B chain OS=Bos taurus OX=9913 GN=F13B PE=2 SV=1	BOVIN	2
293	2.36	2.73	24.53	24.53	16.04	tr|F1MS32|F1MS32_BOVIN	Apolipoprotein D OS=Bos taurus OX=9913 GN=APOD PE=3 SV=3	BOVIN	3
294	2.36	2.56	10.94	9.573	4.957	tr|F1MIU2|F1MIU2_BOVIN	BAG cochaperone 3 OS=Bos taurus OX=9913 GN=BAG3 PE=1 SV=1	BOVIN	2
297	2.32	7.96	19.22	17.52	11.68	sp|A2I7N0|SPA34_BOVIN	Serpin A3-4 OS=Bos taurus OX=9913 GN=SERPINA3-4 PE=3 SV=1	BOVIN	4
303	2.19	2.24	3.679	0.9577	0.5544	tr|E1BBS9|E1BBS9_BOVIN	Ciliary rootlet coiled-coil, rootletin OS=Bos taurus OX=9913 GN=CROCC PE=4 SV=2	BOVIN	4
304	2.16	2.44	20	20	11	tr|A6QLS9|A6QLS9_BOVIN	RAB10 protein OS=Bos taurus OX=9913 GN=RAB10 PE=1 SV=1	BOVIN	2
307	2.12	3.22	13.62	10.22	7.74	tr|F1MWQ2|F1MWQ2_BOVIN	Annexin OS=Bos taurus OX=9913 GN=ANXA3 PE=3 SV=1	BOVIN	2
312	2.01	15.2	33.71	27.64	21.57	sp|Q3MHM5|TBB4B_BOVIN	Tubulin beta-4B chain OS=Bos taurus OX=9913 GN=TUBB4B PE=2 SV=1	BOVIN	7
[truncated: 3 more columns]

## Sheet: NPT83 HTR
N	Unused	Total	%Cov	%Cov(50)	%Cov(95)	Accession	Name	Species	Peptides(95%)			Gene Ontology	Gene Names	Pathway	Interactions	Protein Families	Subcellular Location	Function	Disease	Tissue Specificity	Keywords	Modifications	Natural Variants	Glycosylations	Propeptide	Signal Peptide	Initiator Methionine	Sequence Conflicts	Sequence Uncertainties	Alternative Sequence	Non-Standard Residues	Lipidations	Disulfide Bonds	Cross Links	Protein Existence	InterPro	Polymorphism	PTM	RNA Editing	Active Site	Binding Site	Entry	Entry Name	Entry Status	Sequence	Protein Names	Organism	Sequence Length	Features
1	222.97	222.97	39.92	36.24	30.22	tr|E1BNR0|E1BNR0_BOVIN	Apolipoprotein B OS=Bos taurus OX=9913 GN=APOB PE=1 SV=3	BOVIN	115
2	197.45	197.45	80.86	77.75	77.02	sp|Q7SIH1|A2MG_BOVIN	Alpha-2-macroglobulin OS=Bos taurus OX=9913 GN=A2M PE=1 SV=2	BOVIN	247
3	161.2	161.2	42.24	40.6	37.4	tr|A0A3Q1LLU1|A0A3Q1LLU1_BOVIN	von Willebrand factor OS=Bos taurus OX=9913 GN=VWF PE=4 SV=1	BOVIN	115
4	145.54	145.54	64.12	57.38	51.11	sp|Q2UVX4|CO3_BOVIN	Complement C3 OS=Bos taurus OX=9913 GN=C3 PE=1 SV=2	BOVIN	91
5	116.89	116.89	42.23	37.37	35.34	tr|G5E5A8|G5E5A8_BOVIN	Fibronectin OS=Bos taurus OX=9913 GN=FN1 PE=4 SV=1	BOVIN	69
6	109.82	109.82	41.44	32.49	27.28	tr|F1N169|F1N169_BOVIN	Filamin A OS=Bos taurus OX=9913 GN=FLNA PE=1 SV=3	BOVIN	55
7	105.34	105.34	93.62	91.34	91.34	tr|G5E513|G5E513_BOVIN	Uncharacterized protein OS=Bos taurus OX=9913 PE=1 SV=2	BOVIN	500
8	101.05	101.05	47.61	44.09	39.88	tr|F1MVK1|F1MVK1_BOVIN	C4a anaphylatoxin OS=Bos taurus OX=9913 GN=LOC107131209 PE=4 SV=3	BOVIN	55
9	100.16	100.21	77.76	77.76	75.78	tr|A0A140T897|A0A140T897_BOVIN	Albumin OS=Bos taurus OX=9913 GN=ALB PE=4 SV=1	BOVIN	89
10	99.05	99.35	46.24	34.39	26.9	tr|A0A3Q1MLQ7|A0A3Q1MLQ7_BOVIN	Talin 1 OS=Bos taurus OX=9913 GN=TLN1 PE=1 SV=1	BOVIN	51
11	98.25	98.94	51.65	43	29.57	tr|F1MQ37|F1MQ37_BOVIN	Myosin heavy chain 9 OS=Bos taurus OX=9913 GN=MYH9 PE=1 SV=3	BOVIN	46
12	89.2	93.85	50.21	47.54	42.27	tr|F1MJK3|F1MJK3_BOVIN	Uncharacterized protein OS=Bos taurus OX=9913 GN=LOC506828 PE=3 SV=3	BOVIN	60
13	88.32	88.44	81.75	79.96	78.57	tr|A0A3Q1MG04|A0A3Q1MG04_BOVIN	Fibrinogen beta chain OS=Bos taurus OX=9913 GN=FGB PE=4 SV=1	BOVIN	114
14	84.54	84.54	66.16	60.37	58.86	tr|F6QND5|F6QND5_BOVIN	Fibrinogen alpha chain OS=Bos taurus OX=9913 GN=FGA PE=4 SV=1	BOVIN	117
15	70.63	70.63	65.11	64.26	62.41	tr|A5D9E9|A5D9E9_BOVIN	Complement subcomponent C1r OS=Bos taurus OX=9913 GN=C1R PE=2 SV=1	BOVIN	79
16	68.97	68.97	38.02	32.88	25.94	tr|F1MPU0|F1MPU0_BOVIN	Clathrin heavy chain OS=Bos taurus OX=9913 GN=CLTC PE=1 SV=3	BOVIN	35
17	61.21	61.21	41.03	36.24	35.13	tr|F1N3A1|F1N3A1_BOVIN	Thrombospondin-1 OS=Bos taurus OX=9913 GN=THBS1 PE=3 SV=1	BOVIN	34
18	58.61	58.61	78.62	78.62	78.62	tr|Q3SZZ9|Q3SZZ9_BOVIN	FGG protein OS=Bos taurus OX=9913 GN=FGG PE=2 SV=1	BOVIN	99
19	57.69	57.92	20.25	18.44	13.99	tr|F1MPH3|F1MPH3_BOVIN	Thyroglobulin OS=Bos taurus OX=9913 GN=TG PE=3 SV=3	BOVIN	30
20	56.09	56.12	57.94	53.72	49.26	tr|G3X757|G3X757_BOVIN	15S Mg(2+)-ATPase p97 subunit OS=Bos taurus OX=9913 GN=VCP PE=3 SV=1	BOVIN	33
21	55.32	55.33	52.72	46.5	43.55				38
22	46.82	46.82	48.22	39.24	24.11	tr|A0A3Q1LS74|A0A3Q1LS74_BOVIN	Complement factor H OS=Bos taurus OX=9913 GN=CFH PE=4 SV=1	BOVIN	27
23	45.9	45.91	52.61	51.1	49.92				28
24	43.99	43.99	36.82	30.58	22.13	tr|A0A3Q1MQZ2|A0A3Q1MQZ2_BOVIN	ATP-citrate synthase OS=Bos taurus OX=9913 GN=ACLY PE=3 SV=1	BOVIN	23
25	43.92	43.93	58.49	56.77	50.75	tr|F1N3Q7|F1N3Q7_BOVIN	Apolipoprotein A-IV OS=Bos taurus OX=9913 GN=APOA4 PE=3 SV=2	BOVIN	29
26	43.19	43.22	65.71	58.37	53.27	tr|Q3SX06|Q3SX06_BOVIN	Myocilin OS=Bos taurus OX=9913 GN=MYOC PE=2 SV=1	BOVIN	27
27	40.17	40.17	59.87	57.21	54.99	tr|A6QNW7|A6QNW7_BOVIN	CD5 molecule like OS=Bos taurus OX=9913 GN=CD5L PE=2 SV=1	BOVIN	64
28	40	40.17	51.85	44.74	32.81	tr|G3X6N3|G3X6N3_BOVIN	Beta-1 metal-binding globulin OS=Bos taurus OX=9913 GN=TF PE=1 SV=2	BOVIN	20
29	39.26	39.32	75.85	70.57	64.91	sp|P15497|APOA1_BOVIN	Apolipoprotein A-I OS=Bos taurus OX=9913 GN=APOA1 PE=1 SV=3	BOVIN	25
30	38.13	38.14	34.53	32.26	28.58	tr|A0A3Q1NJB1|A0A3Q1NJB1_BOVIN	Ceruloplasmin OS=Bos taurus OX=9913 GN=CP PE=1 SV=1	BOVIN	23
31	37.05	37.26	46.07	44.26	37.21	sp|Q28065|C4BPA_BOVIN	C4b-binding protein alpha chain OS=Bos taurus OX=9913 GN=C4BPA PE=2 SV=1	BOVIN	20
32	35.78	35.81	14.5	10.93	7.764	tr|G3X6I0|G3X6I0_BOVIN	Uncharacterized protein OS=Bos taurus OX=9913 GN=FCGBP PE=1 SV=2	BOVIN	18
33	35.55	42.04	53.8	50.85	44.65				26
34	33.45	33.45	39.44	36.42	26.74	sp|P41541|USO1_BOVIN	General vesicular transport factor p115 OS=Bos taurus OX=9913 GN=USO1 PE=1 SV=1	BOVIN	19
35	32.72	32.78	51.3	42.11	27.73	sp|Q2HJ49|MOES_BOVIN	Moesin OS=Bos taurus OX=9913 GN=MSN PE=2 SV=3	BOVIN	16
36	32.43	33.82	42.8	40.6	33.8	sp|Q148H4|KRT81_BOVIN	Keratin, type II cuticular Hb1 OS=Bos taurus OX=9913 GN=KRT81 PE=2 SV=1	BOVIN	20
37	31.89	31.97	11.56	6.734	5.058	tr|F1MUS6|F1MUS6_BOVIN	Reelin OS=Bos taurus OX=9913 GN=RELN PE=4 SV=3	BOVIN	16
38	31.5	31.51	75.77	71.78	63.19	tr|G3N0V0|G3N0V0_BOVIN	Uncharacterized protein OS=Bos taurus OX=9913 PE=1 SV=1	BOVIN	34
39	31.22	31.32	30.79	22.64	20.82	sp|Q29RU4|CO6_BOVIN	Complement component C6 OS=Bos taurus OX=9913 GN=C6 PE=2 SV=1	BOVIN	19
40	31.01	32.83	59.55	56.66	39.33				24
41	29.99	30.03	52.53	52.53	52.53	tr|A0A3Q1LPF0|A0A3Q1LPF0_BOVIN	Apolipoprotein E OS=Bos taurus OX=9913 GN=APOE PE=3 SV=1	BOVIN	27
42	29.11	29.13	64.09	64.09	60.6	tr|A5PKC2|A5PKC2_BOVIN	SHBG protein OS=Bos taurus OX=9913 GN=SHBG PE=2 SV=1	BOVIN	18
43	28.48	28.53	48	46.67	41.56	tr|E1BJK2|E1BJK2_BOVIN	Tubulin beta chain OS=Bos taurus OX=9913 GN=TUBB1 PE=3 SV=1	BOVIN	16
44	28.41	28.44	51.85	50.11	39.43	sp|Q3SZV7|HEMO_BOVIN	Hemopexin OS=Bos taurus OX=9913 GN=HPX PE=2 SV=1	BOVIN	14
45	27.87	29.98	45.19	43.99	37.5	tr|Q148I8|Q148I8_BOVIN	Keratin 31 OS=Bos taurus OX=9913 GN=KRT31 PE=2 SV=1	BOVIN	18
46	26.32	26.32	32.84	30.39	19.85	sp|A6QR11|NELL2_BOVIN	Protein kinase C-binding protein NELL2 OS=Bos taurus OX=9913 GN=NELL2 PE=2 SV=1	BOVIN	15
47	25.93	25.98	64.19	62.5	39.83	sp|Q3SYV4|CAP1_BOVIN	Adenylyl cyclase-associated protein 1 OS=Bos taurus OX=9913 GN=CAP1 PE=2 SV=3	BOVIN	15
48	25.82	25.84	61.19	47.44	44.47	sp|P23805|CONG_BOVIN	Conglutinin OS=Bos taurus OX=9913 GN=CGN1 PE=1 SV=2	BOVIN	41
49	25.44	25.59	57.92	54.58	54.58	tr|F1MH40|F1MH40_BOVIN	Uncharacterized protein OS=Bos taurus OX=9913 PE=1 SV=2	BOVIN	46
50	25.36	25.45	32.43	30.81	29.91	sp|A7E3W2|LG3BP_BOVIN	Galectin-3-binding protein OS=Bos taurus OX=9913 GN=LGALS3BP PE=1 SV=1	BOVIN	24
51	24.48	24.58	43.05	43.05	39.64	sp|P17697|CLUS_BOVIN	Clusterin OS=Bos taurus OX=9913 GN=CLU PE=1 SV=1	BOVIN	16
52	22.85	24.47	70	61.56	50.31	tr|A0A3Q1LPG0|A0A3Q1LPG0_BOVIN	Uncharacterized protein OS=Bos taurus OX=9913 PE=1 SV=1	BOVIN	31
53	22.56	22.57	47.75	47.75	41.33	tr|A0A3S5ZPN1|A0A3S5ZPN1_BOVIN	Angiopoietin like 6 OS=Bos taurus OX=9913 GN=ANGPTL6 PE=2 SV=1	BOVIN	12
54	22.51	22.6	25.16	21.14	15.43	tr|A5D7R6|A5D7R6_BOVIN	ITIH2 protein OS=Bos taurus OX=9913 GN=ITIH2 PE=1 SV=1	BOVIN	12
55	22.46	22.53	28.01	24.44	21.27	sp|P81265|PIGR_BOVIN	Polymeric immunoglobulin receptor OS=Bos taurus OX=9913 GN=PIGR PE=2 SV=1	BOVIN	13
56	21.49	21.6	40.29	28.64	20.06	tr|A0A3Q1MF14|A0A3Q1MF14_BOVIN	Complement factor I OS=Bos taurus OX=9913 GN=CFI PE=1 SV=1	BOVIN	11
57	21.37	21.39	45.43	42.04	32.64	sp|Q2TA49|VASP_BOVIN	Vasodilator-stimulated phosphoprotein OS=Bos taurus OX=9913 GN=VASP PE=2 SV=3	BOVIN	12
58	21.36	21.37	100	100	100		protein|		32
59	21.23	21.45	65.64	62.31	40.51	tr|A0A3Q1MB98|A0A3Q1MB98_BOVIN	Haptoglobin OS=Bos taurus OX=9913 GN=HP PE=3 SV=1	BOVIN	16
60	21.21	21.31	79.18	79.18	67.82	tr|F1N160|F1N160_BOVIN	Uncharacterized protein OS=Bos taurus OX=9913 PE=4 SV=3	BOVIN	50
61	21.16	21.24	77.6	73.96	65.63	tr|G3N0S9|G3N0S9_BOVIN	Uncharacterized protein OS=Bos taurus OX=9913 PE=4 SV=2	BOVIN	15
62	20.89	21.16	31.08	28.02	26.89	tr|A0A140T8C8|A0A140T8C8_BOVIN	Bradykinin OS=Bos taurus OX=9913 GN=KNG1 PE=4 SV=1	BOVIN	12
63	20.11	20.49	30.85	26.48	17.38	tr|F1N1I6|F1N1I6_BOVIN	Actin-depolymerizing factor OS=Bos taurus OX=9913 GN=GSN PE=1 SV=2	BOVIN	11
64	19.94	20.27	32.36	28.52	23.03	tr|F1MH22|F1MH22_BOVIN	Oncoprotein-induced transcript 3 protein OS=Bos taurus OX=9913 GN=OIT3 PE=4 SV=3	BOVIN	11
65	19.06	19.07	66.13	55.73	41.33	sp|P63258|ACTG_BOVIN	Actin, cytoplasmic 2 OS=Bos taurus OX=9913 GN=ACTG1 PE=1 SV=1	BOVIN	15
66	18.94	18.95	81.38	81.38	81.38	sp|P02070|HBB_BOVIN	Hemoglobin subunit beta OS=Bos taurus OX=9913 GN=HBB PE=1 SV=1	BOVIN	13
67	18.82	18.88	18.44	17.18	13.03	tr|F1MGZ4|F1MGZ4_BOVIN	Integrin subunit alpha 2b OS=Bos taurus OX=9913 GN=ITGA2B PE=3 SV=3	BOVIN	10
68	18.49	18.51	33.92	33.92	33.92	sp|P81947|TBA1B_BOVIN	Tubulin alpha-1B chain OS=Bos taurus OX=9913 PE=1 SV=2	BOVIN	12
69	18.34	18.38	22.11	18.73	13.52	tr|E1BIG6|E1BIG6_BOVIN	Transferrin receptor protein 1 OS=Bos taurus OX=9913 GN=TFRC PE=3 SV=3	BOVIN	9
70	17.84	17.89	37.65	37.65	33.02	tr|A5D7L1|A5D7L1_BOVIN	C-type lectin domain containing 11A OS=Bos taurus OX=9913 GN=CLEC11A PE=2 SV=1	BOVIN	10
71	17.83	25.16	63.22	59.13	54.77	tr|A0A3Q1M3L6|A0A3Q1M3L6_BOVIN	Uncharacterized protein OS=Bos taurus OX=9913 PE=1 SV=1	BOVIN	34
72	17.6	17.71	25.19	22.83	15.22	tr|F1N2F1|F1N2F1_BOVIN	Niban apoptosis regulator 1 OS=Bos taurus OX=9913 GN=NIBAN1 PE=1 SV=2	BOVIN	9
73	17.48	17.54	33.84	33.84	33.84	tr|Q17QC8|Q17QC8_BOVIN	Complement factor properdin OS=Bos taurus OX=9913 GN=CFP PE=2 SV=1	BOVIN	14
74	17.31	17.42	43.78	43.78	43.78	sp|O02659|MBL2_BOVIN	Mannose-binding protein C OS=Bos taurus OX=9913 GN=MBL PE=2 SV=1	BOVIN	29
75	17.23	17.37	59.84	56.63	49	tr|Q2KJE7|Q2KJE7_BOVIN	Proteasome (Prosome, macropain) activator subunit 1 (PA28 alpha) OS=Bos taurus OX=9913 GN=PSME1 PE=2 SV=1	BOVIN	10
76	17.08	17.32	15.15	11.15	8.706	tr|F1MY85|F1MY85_BOVIN	Complement C5a anaphylatoxin OS=Bos taurus OX=9913 GN=C5 PE=1 SV=3	BOVIN	11
77	16.03	16.11	22.73	22.73	16.12	tr|F1MJ12|F1MJ12_BOVIN	Complement C1s subcomponent OS=Bos taurus OX=9913 GN=C1S PE=4 SV=1	BOVIN	8
78	15.9	15.93	40.96	34.42	23.75	tr|Q2KJB3|Q2KJB3_BOVIN	Angiopoietin-like 3 OS=Bos taurus OX=9913 GN=ANGPTL3 PE=2 SV=1	BOVIN	8
79	15.38	15.4	54.55	49.78	41.99				47
80	15.17	15.22	41.95	41.95	41.95	sp|A6QLY4|ISOC1_BOVIN	Isochorismatase domain-containing protein 1 OS=Bos taurus OX=9913 GN=ISOC1 PE=2 SV=1	BOVIN	9
81	15	15.13	22.45	15.31	12.88	tr|F1MTN1|F1MTN1_BOVIN	Integrin beta OS=Bos taurus OX=9913 GN=ITGB3 PE=3 SV=1	BOVIN	9
82	14.43	14.54	35.02	33.33	28.9	tr|F1N5M2|F1N5M2_BOVIN	Gc-globulin OS=Bos taurus OX=9913 GN=GC PE=4 SV=2	BOVIN	9
83	14.19	14.31	30.1	25.36	13.63	tr|A0A3Q1LZ67|A0A3Q1LZ67_BOVIN	Proteoglycan 4 OS=Bos taurus OX=9913 GN=PRG4 PE=4 SV=1	BOVIN	9
84	14.17	14.26	35.02	31.77	29.24	tr|A0A3Q1MLF4|A0A3Q1MLF4_BOVIN	C-type lectin domain-containing protein OS=Bos taurus OX=9913 GN=COLEC10 PE=4 SV=1	BOVIN	10
85	14.1	20.48	62.93	51.4	41.12	sp|P42916|CL43_BOVIN	Collectin-43 OS=Bos taurus OX=9913 GN=CL43 PE=1 SV=2	BOVIN	20
86	14.05	14.3	30.3	26.11	9.975	tr|E1B726|E1B726_BOVIN	Plasminogen OS=Bos taurus OX=9913 GN=PLG PE=3 SV=2	BOVIN	7
87	14	14	33.2	33.2	33.2	sp|Q2KIV9|C1QB_BOVIN	Complement C1q subcomponent subunit B OS=Bos taurus OX=9913 GN=C1QB PE=1 SV=1	BOVIN	12
88	13.81	13.91	39.51	36.05	19.51	tr|E1BLA8|E1BLA8_BOVIN	Golgi membrane protein 1 OS=Bos taurus OX=9913 GN=GOLM1 PE=3 SV=1	BOVIN	8
89	13.69	13.74	38.04	34.97	28.83	tr|G3N3D4|G3N3D4_BOVIN	Potassium channel tetramerization domain containing 12 OS=Bos taurus OX=9913 GN=KCTD12 PE=1 SV=1	BOVIN	7
90	13.61	13.63	41.56	34.98	34.98	tr|A0A3Q1N764|A0A3Q1N764_BOVIN	Collectin-11 OS=Bos taurus OX=9913 GN=COLEC11 PE=4 SV=1	BOVIN	13
91	13.58	13.66	63.33	58.67	58.67	tr|A0A452DID9|A0A452DID9_BOVIN	Myosin light polypeptide 6 OS=Bos taurus OX=9913 GN=MYL6 PE=1 SV=1	BOVIN	10
92	13.22	13.26	54.65	50.58	50.58	sp|Q5E9E2|MYL9_BOVIN	Myosin regulatory light polypeptide 9 OS=Bos taurus OX=9913 GN=MYL9 PE=2 SV=3	BOVIN	8
93	13.09	91.63	46.24	42.96	38.02	tr|E1BH06|E1BH06_BOVIN	C4a anaphylatoxin OS=Bos taurus OX=9913 GN=C4A PE=1 SV=3	BOVIN	50
94	13	13.12	59.87	59.87	52.87	tr|Q3SYR8|Q3SYR8_BOVIN	Immunoglobulin J chain OS=Bos taurus OX=9913 GN=JCHAIN PE=1 SV=1	BOVIN	18
95	12.89	13	55.23	38.08	35.76	tr|G3MXB5|G3MXB5_BOVIN	Uncharacterized protein OS=Bos taurus OX=9913 PE=1 SV=2	BOVIN	10
96	12.56	12.65	20.65	19.28	19.28	tr|A0A3Q1MJT2|A0A3Q1MJT2_BOVIN	Alpha-1B-glycoprotein OS=Bos taurus OX=9913 GN=A1BG PE=1 SV=1	BOVIN	8
97	12.48	12.63	50	49.46	45.11	sp|P61223|RAP1B_BOVIN	Ras-related protein Rap-1b OS=Bos taurus OX=9913 GN=RAP1B PE=2 SV=1	BOVIN	7
98	12.22	12.35	10.8	8.027	4.828	tr|G3MWT9|G3MWT9_BOVIN	A-kinase anchoring protein 12 OS=Bos taurus OX=9913 GN=AKAP12 PE=1 SV=2	BOVIN	6
99	12	12	18.59	18.59	18.59	tr|E1BMJ0|E1BMJ0_BOVIN	Serpin family G member 1 OS=Bos taurus OX=9913 GN=SERPING1 PE=3 SV=3	BOVIN	6
100	12	12	24.28	24.28	24.28	tr|A0A3B0IZF8|A0A3B0IZF8_BOVIN	Adiponectin B OS=Bos taurus OX=9913 GN=C1QC PE=4 SV=1	BOVIN	7
101	11.87	13.96	25.96	23.63	14.84	tr|F1MVS9|F1MVS9_BOVIN	Mannan binding lectin serine peptidase 1 OS=Bos taurus OX=9913 GN=MASP1 PE=4 SV=1	BOVIN	9
102	11.74	11.78	31.96	31.96	28.45	tr|A0A452DIC9|A0A452DIC9_BOVIN	Glucosamine-6-phosphate isomerase OS=Bos taurus OX=9913 GN=GNPDA2 PE=3 SV=1	BOVIN	7
103	11.66	11.81	21.43	14.15	10.05	sp|P35445|COMP_BOVIN	Cartilage oligomeric matrix protein OS=Bos taurus OX=9913 GN=COMP PE=1 SV=2	BOVIN	7
104	11.37	11.42	33.81	24.07	17.7	tr|Q5MYB8|Q5MYB8_BOVIN	Carboxylic ester hydrolase OS=Bos taurus OX=9913 GN=BREH1 PE=1 SV=1	BOVIN	8
105	11.32	11.38	34.91	31.17	24.69	tr|Q3SX36|Q3SX36_BOVIN	TFG protein OS=Bos taurus OX=9913 GN=TFG PE=1 SV=1	BOVIN	9
106	11.28	11.35	20.71	20.71	15.67	tr|F1MKS5|F1MKS5_BOVIN	Histidine-rich glycoprotein OS=Bos taurus OX=9913 GN=HRG PE=4 SV=3	BOVIN	6
107	11.22	11.32	27.83	20.46	9.141	sp|Q76LV2|HS90A_BOVIN	Heat shock protein HSP 90-alpha OS=Bos taurus OX=9913 GN=HSP90AA1 PE=1 SV=3	BOVIN	7
108	11.2	11.26	24.22	21.71	13.76	tr|E1BFN6|E1BFN6_BOVIN	Dihydropyrimidinase OS=Bos taurus OX=9913 GN=DPYS PE=1 SV=3	BOVIN	6
109	11.19	11.21	25.53	25.53	25.53	tr|A0A452DIU4|A0A452DIU4_BOVIN	Tetranectin OS=Bos taurus OX=9913 GN=CLEC3B PE=4 SV=1	BOVIN	6
110	10.91	10.92	21.95	21.95	21.95	tr|A7MB82|A7MB82_BOVIN	Adiponectin M OS=Bos taurus OX=9913 GN=C1QTNF3 PE=2 SV=1	BOVIN	8
111	10.84	10.95	26.73	19.81	14.21	tr|F1MLW0|F1MLW0_BOVIN	Non-muscle caldesmon OS=Bos taurus OX=9913 GN=CALD1 PE=1 SV=2	BOVIN	7
112	10.81	10.83	27.58	22.56	22.56	sp|P12763|FETUA_BOVIN	Alpha-2-HS-glycoprotein OS=Bos taurus OX=9913 GN=AHSG PE=1 SV=2	BOVIN	6
113	10.7	10.79	21.69	18.54	10.93	sp|G3MYZ3|AFAM_BOVIN	Afamin OS=Bos taurus OX=9913 GN=AFM PE=1 SV=1	BOVIN	5
114	10.68	10.82	25.38	19.72	16.97	tr|Q3SYW7|Q3SYW7_BOVIN	SPARC like 1 OS=Bos taurus OX=9913 GN=SPARCL1 PE=2 SV=1	BOVIN	8
115	10.6	10.82	24.56	18.58	14.38	sp|Q3SWY2|ILK_BOVIN	Integrin-linked protein kinase OS=Bos taurus OX=9913 GN=ILK PE=2 SV=1	BOVIN	7
116	10.42	10.53	22.05	18.64	17.05	tr|F1MG05|F1MG05_BOVIN	Elongation factor 1-gamma OS=Bos taurus OX=9913 GN=EEF1G PE=4 SV=1	BOVIN	7
117	10.28	10.29	29.27	25.61	21.04	tr|A0A3Q1M564|A0A3Q1M564_BOVIN	Adiponectin OS=Bos taurus OX=9913 GN=ADIPOQ PE=4 SV=1	BOVIN	10
118	10.25	10.3	28.17	20.85	17.75	tr|Q2KIW1|Q2KIW1_BOVIN	Paraoxonase 1 OS=Bos taurus OX=9913 GN=PON1 PE=1 SV=1	BOVIN	5
119	9.99	10.08	64	56.57	45.14	sp|O46415|FRIL_BOVIN	Ferritin light chain OS=Bos taurus OX=9913 GN=FTL PE=2 SV=3	BOVIN	5
120	9.91	9.95	25.49	21.57	16.86	sp|A2VE23|DMKN_BOVIN	Dermokine OS=Bos taurus OX=9913 GN=DMKN PE=2 SV=1	BOVIN	5
121	9.87	9.92	25.55	23.9	17.03	sp|P13753|HA1B_BOVIN	BOLA class I histocompatibility antigen, alpha chain BL3-7 OS=Bos taurus OX=9913 PE=2 SV=1	BOVIN	5
122	9.8	9.83	22.11	22.11	20	tr|A0A452DJ47|A0A452DJ47_BOVIN	Pulmonary surfactant-associated protein A OS=Bos taurus OX=9913 GN=SFTPA1 PE=4 SV=1	BOVIN	5
123	9.77	9.95	22.59	18.52	14.44	tr|F1MVJ8|F1MVJ8_BOVIN	Olfactomedin 4 OS=Bos taurus OX=9913 GN=OLFM4 PE=4 SV=2	BOVIN	7
124	9.7	9.75	34.87	15.33	15.33	tr|F1N6N3|F1N6N3_BOVIN	EH domain containing 3 OS=Bos taurus OX=9913 GN=EHD3 PE=4 SV=3	BOVIN	6
125	9.58	9.64	31.02	31.02	22.86	sp|P63103|1433Z_BOVIN	14-3-3 protein zeta/delta OS=Bos taurus OX=9913 GN=YWHAZ PE=1 SV=1	BOVIN	5
126	9.53	9.57	35.22	35.22	25.1	tr|F1MU19|F1MU19_BOVIN	Proteasome activator complex subunit 2 OS=Bos taurus OX=9913 GN=PSME2 PE=1 SV=2	BOVIN	5
127	9.46	9.56	18.65	14.62	9.615	tr|F6PSK5|F6PSK5_BOVIN	Interleukin 1 receptor accessory protein OS=Bos taurus OX=9913 GN=IL1RAP PE=3 SV=1	BOVIN	5
128	9.39	9.51	11.37	9.345	9.345	tr|F6Q0C0|F6Q0C0_BOVIN	Protocadherin 1 OS=Bos taurus OX=9913 GN=PCDH1 PE=4 SV=2	BOVIN	8
129	9.37	15.11	23.69	18.83	14.56	tr|F1MC11|F1MC11_BOVIN	Keratin, type I cytoskeletal 14 OS=Bos taurus OX=9913 GN=KRT14 PE=1 SV=3	BOVIN	10
130	9.34	9.38	39.75	29.92	29.92	sp|Q5E9E3|C1QA_BOVIN	Complement C1q subcomponent subunit A OS=Bos taurus OX=9913 GN=C1QA PE=2 SV=1	BOVIN	8
131	9.23	9.32	16.7	13.54	9.932	tr|A0A3Q1N5D7|A0A3Q1N5D7_BOVIN	Golgi membrane protein 2 OS=Bos taurus OX=9913 GN=GOLM2 PE=3 SV=1	BOVIN	5
132	9.15	9.23	27.75	19.11	16.23	sp|Q0VCG9|PTX3_BOVIN	Pentraxin-related protein PTX3 OS=Bos taurus OX=9913 GN=PTX3 PE=2 SV=1	BOVIN	5
133	9.11	9.23	22.57	16.1	7.956	tr|E1BF27|E1BF27_BOVIN	Solute carrier family 38 member 10 OS=Bos taurus OX=9913 GN=SLC38A10 PE=1 SV=3	BOVIN	6
134	8.93	9.07	42.73	38.64	38.64	tr|A0A3Q1MUR2|A0A3Q1MUR2_BOVIN	Ig-like domain-containing protein OS=Bos taurus OX=9913 PE=4 SV=1	BOVIN	55
135	8.87	11.06	14.36	9.053	9.053	tr|A0A452DJ62|A0A452DJ62_BOVIN	Thrombospondin-4 OS=Bos taurus OX=9913 GN=THBS4 PE=3 SV=1	BOVIN	7
136	8.81	9.03	9.993	6.118	4.215	tr|F1MXE0|F1MXE0_BOVIN	Heart development protein with EGF like domains 1 OS=Bos taurus OX=9913 GN=HEG1 PE=4 SV=3	BOVIN	6
137	8.77	9.01	16.21	14.83	11.93	tr|A0A3Q1LMS5|A0A3Q1LMS5_BOVIN	Heat shock cognate 71 kDa protein OS=Bos taurus OX=9913 GN=HSPA8 PE=1 SV=1	BOVIN	6
138	8.51	8.66	13.5	11.81	10.13	tr|A2VDN8|A2VDN8_BOVIN	Coronin OS=Bos taurus OX=9913 GN=CORO1C PE=2 SV=1	BOVIN	5
139	8.34	8.57	9.173	5.082	1.456	tr|F1MNH3|F1MNH3_BOVIN	Sushi, von Willebrand factor type A, EGF and pentraxin domain containing 1 OS=Bos taurus OX=9913 GN=SVEP1 PE=4 SV=3	BOVIN	3
140	8.27	8.42	55.25	43.09	37.02	sp|O46414|FRIH_BOVIN	Ferritin heavy chain OS=Bos taurus OX=9913 GN=FTH1 PE=2 SV=3	BOVIN	5
141	8.08	8.13	19.19	14.69	12.32	tr|A0A3Q1MCA4|A0A3Q1MCA4_BOVIN	Dynactin subunit 2 OS=Bos taurus OX=9913 GN=DCTN2 PE=1 SV=1	BOVIN	4
142	7.79	7.93	61.17	61.17	57.28	tr|A0A3Q1MSF6|A0A3Q1MSF6_BOVIN	Ig-like domain-containing protein OS=Bos taurus OX=9913 PE=4 SV=1	BOVIN	56
143	7.69	7.78	19.46	19.46	9.814	tr|E1BH94|E1BH94_BOVIN	Peptidoglycan recognition protein 2 OS=Bos taurus OX=9913 GN=PGLYRP2 PE=3 SV=3	BOVIN	4
144	7.47	7.64	12.97	8.784	4.597	tr|F1MKG2|F1MKG2_BOVIN	Collagen type VI alpha 2 chain OS=Bos taurus OX=9913 GN=COL6A2 PE=1 SV=3	BOVIN	4
145	7.37	7.41	47.18	47.18	40.85	sp|P01966|HBA_BOVIN	Hemoglobin subunit alpha OS=Bos taurus OX=9913 GN=HBA PE=1 SV=2	BOVIN	4
146	7.04	7.14	14.95	8.084	5.316	tr|A0A3Q1LW96|A0A3Q1LW96_BOVIN	Inter-alpha-trypsin inhibitor heavy chain H1 OS=Bos taurus OX=9913 GN=ITIH1 PE=1 SV=1	BOVIN	5
147	7.04	7.07	28.25	28.25	28.25	tr|A0A452DJ43|A0A452DJ43_BOVIN	Serum amyloid A protein OS=Bos taurus OX=9913 GN=SAA2 PE=3 SV=1	BOVIN	5
148	7	7.17	22.9	17.92	7.966	tr|F1MYN5|F1MYN5_BOVIN	Fibulin-1 OS=Bos taurus OX=9913 GN=FBLN1 PE=1 SV=3	BOVIN	4
149	7	7.11	28.17	21.13	15.21	tr|F1MC75|F1MC75_BOVIN	Parvin beta OS=Bos taurus OX=9913 GN=PARVB PE=3 SV=2	BOVIN	4
150	6.82	6.9	22.73	21.21	13.2	sp|P68103|EF1A1_BOVIN	Elongation factor 1-alpha 1 OS=Bos taurus OX=9913 GN=EEF1A1 PE=1 SV=1	BOVIN	4
151	6.8	6.82	23.89	23.89	23.89	sp|P30932|CD9_BOVIN	CD9 antigen OS=Bos taurus OX=9913 GN=CD9 PE=2 SV=2	BOVIN	4
152	6.79	6.9	66	59	47	sp|P00974|BPT1_BOVIN	Pancreatic trypsin inhibitor OS=Bos taurus OX=9913 PE=1 SV=2	BOVIN	39
153	6.67	6.73	31.37	31.37	18.3	sp|Q58CS8|GNPTG_BOVIN	N-acetylglucosamine-1-phosphotransferase subunit gamma OS=Bos taurus OX=9913 GN=GNPTG PE=1 SV=4	BOVIN	4
154	6.6	6.72	28.39	28.39	28.39	sp|Q3ZCD0|CD81_BOVIN	CD81 antigen OS=Bos taurus OX=9913 GN=CD81 PE=2 SV=1	BOVIN	4
155	6.58	6.86	25.1	18.05	6.639	tr|F1MMK9|F1MMK9_BOVIN	Alpha-1-microglobulin OS=Bos taurus OX=9913 GN=KIF12 PE=3 SV=3	BOVIN	3
156	6.49	6.72	14.81	10.86	4.372	tr|A0A3Q1M7W9|A0A3Q1M7W9_BOVIN	Dynamin-1-like protein OS=Bos taurus OX=9913 GN=DNM1L PE=1 SV=1	BOVIN	3
157	6.43	6.46	19.86	18.01	16.63	tr|A0A3Q1MA45|A0A3Q1MA45_BOVIN	Uncharacterized protein OS=Bos taurus OX=9913 PE=4 SV=1	BOVIN	10
158	6.4	6.71	11.85	10.55	8.815	tr|E1BJN3|E1BJN3_BOVIN	Amine oxidase OS=Bos taurus OX=9913 GN=SAO PE=1 SV=2	BOVIN	5
159	6.3	6.66	12.57	11.48	6.421	tr|F1MW44|F1MW44_BOVIN	Coagulation factor XIII A chain OS=Bos taurus OX=9913 GN=F13A1 PE=3 SV=2	BOVIN	4
160	6.26	6.39	37.8	37.8	37.8	sp|Q3SYR5|APOC4_BOVIN	Apolipoprotein C-IV OS=Bos taurus OX=9913 GN=APOC4 PE=2 SV=1	BOVIN	5
161	6.26	6.3	31.24	25.42	22.33	tr|A0A3Q1LV73|A0A3Q1LV73_BOVIN	AHNAK nucleoprotein 2 OS=Bos taurus OX=9913 GN=AHNAK2 PE=1 SV=1	BOVIN	4
162	6.24	81.7	85.04	77.56	76.57	tr|G5E5T5|G5E5T5_BOVIN	Uncharacterized protein OS=Bos taurus OX=9913 PE=1 SV=2	BOVIN	392
163	6.11	6.3	21.83	21.83	16.2	tr|A8E4P3|A8E4P3_BOVIN	STOM protein OS=Bos taurus OX=9913 GN=STOM PE=1 SV=1	BOVIN	4
164	6.09	7.45	25.74	14.2	9.828	sp|Q27975|HS71A_BOVIN	Heat shock 70 kDa protein 1A OS=Bos taurus OX=9913 GN=HSPA1A PE=1 SV=2	BOVIN	5
165	6.08	25.7	43.18	42.68	32.75				16
166	6.04	6.32	25.2	22.44	15.75	tr|A0A452DIF2|A0A452DIF2_BOVIN	Clathrin light chain OS=Bos taurus OX=9913 GN=CLTB PE=3 SV=1	BOVIN	4
167	6	6	43.75	35.42	35.42	sp|P19035|APOC3_BOVIN	Apolipoprotein C-III OS=Bos taurus OX=9913 GN=APOC3 PE=1 SV=2	BOVIN	3
168	5.88	6.03	11.33	7.952	6.163	tr|A0A3Q1MI98|A0A3Q1MI98_BOVIN	Argininosuccinate lyase OS=Bos taurus OX=9913 GN=ASL PE=1 SV=1	BOVIN	3
169	5.7	16.54	46.78	36.91	33.48	tr|F1MLW8|F1MLW8_BOVIN	Uncharacterized protein OS=Bos taurus OX=9913 GN=LOC100847119 PE=1 SV=2	BOVIN	23
170	5.46	5.57	20.28	14.08	10.42	tr|A7MBH9|A7MBH9_BOVIN	G protein subunit alpha i2 OS=Bos taurus OX=9913 GN=GNAI2 PE=2 SV=1	BOVIN	3
171	5.35	5.59	17.18	12.4	5.725	tr|A0A3S5ZPB5|A0A3S5ZPB5_BOVIN	Extracellular matrix protein 1 OS=Bos taurus OX=9913 GN=ECM1 PE=4 SV=1	BOVIN	3
172	5.27	5.34	14.75	14.75	14.75	tr|A0A3Q1LXP4|A0A3Q1LXP4_BOVIN	Apolipoprotein H OS=Bos taurus OX=9913 GN=APOH PE=4 SV=1	BOVIN	3
173	5.07	5.1	39.02	39.02	39.02	tr|G3N033|G3N033_BOVIN	Ig-like domain-containing protein OS=Bos taurus OX=9913 PE=4 SV=2	BOVIN	5
174	5	5.03	14.1	12.56	12.56	tr|A0A452DHU0|A0A452DHU0_BOVIN	N-acetylglucosamine-6-phosphate deacetylase OS=Bos taurus OX=9913 GN=AMDHD2 PE=3 SV=1	BOVIN	3
175	4.95	5	6.695	2.499	1.132	tr|F1N0I3|F1N0I3_BOVIN	Coagulation factor V OS=Bos taurus OX=9913 GN=F5 PE=3 SV=3	BOVIN	2
176	4.95	5	43.06	29.72	19.72	tr|F6QH17|F6QH17_BOVIN	Syndecan binding protein OS=Bos taurus OX=9913 GN=SDCBP PE=4 SV=1	BOVIN	4
177	4.83	4.85	12.77	12.77	9.362	tr|A0A452DJK6|A0A452DJK6_BOVIN	Serpin A3-1 OS=Bos taurus OX=9913 GN=SERPINA3-1 PE=3 SV=1	BOVIN	3
178	4.76	4.8	14.72	14.72	12.04	tr|F1MHB8|F1MHB8_BOVIN	Nicotinate-nucleotide pyrophosphorylase [carboxylating] OS=Bos taurus OX=9913 GN=QPRT PE=3 SV=2	BOVIN	3
179	4.75	4.78	19.38	15.14	8.909	tr|F6QGZ0|F6QGZ0_BOVIN	LIM zinc finger domain containing 1 OS=Bos taurus OX=9913 GN=LIMS1 PE=4 SV=1	BOVIN	3
180	4.73	4.75	27.86	27.86	11.94	sp|Q3T149|HSPB1_BOVIN	Heat shock protein beta-1 OS=Bos taurus OX=9913 GN=HSPB1 PE=2 SV=1	BOVIN	2
181	4.67	4.74	16.23	13.99	8.955	tr|A0A3Q1MQ68|A0A3Q1MQ68_BOVIN	Dihydropyrimidinase-related protein 2 OS=Bos taurus OX=9913 GN=DPYSL2 PE=1 SV=1	BOVIN	4
182	4.66	4.67	12.46	8.967	4.863	tr|F1MMJ5|F1MMJ5_BOVIN	Fermitin family homolog 3 OS=Bos taurus OX=9913 GN=FERMT3 PE=3 SV=3	BOVIN	2
183	4.6	4.61	17.96	17.96	13.11	tr|A0A3Q1NG86|A0A3Q1NG86_BOVIN	Alpha-S1-casein OS=Bos taurus OX=9913 GN=CSN1S1 PE=1 SV=1	BOVIN	2
184	4.52	4.59	15.41	10.98	8.863	tr|E1BKZ1|E1BKZ1_BOVIN	Glutathione reductase OS=Bos taurus OX=9913 GN=GSR PE=3 SV=3	BOVIN	3
185	4.47	4.56	14.29	12.52	9.002	tr|F1MJQ3|F1MJQ3_BOVIN	Alpha-amylase OS=Bos taurus OX=9913 GN=AMY2B PE=3 SV=1	BOVIN	4
186	4.43	4.5	5.364	2.427	0.8301	tr|E1BB91|E1BB91_BOVIN	Collagen type VI alpha 3 chain OS=Bos taurus OX=9913 GN=COL6A3 PE=1 SV=2	BOVIN	2
187	4.42	4.47	19.12	15.34	5.672	tr|Q3ZBS7|Q3ZBS7_BOVIN	Vitronectin OS=Bos taurus OX=9913 GN=VTN PE=1 SV=1	BOVIN	2
188	4.35	4.36	36.52	28.65	19.1	sp|P02754|LACB_BOVIN	Beta-lactoglobulin OS=Bos taurus OX=9913 GN=LGB PE=1 SV=3	BOVIN	2
189	4.14	4.26	4.817	2.594	0.4359	tr|E1BKL9|E1BKL9_BOVIN	FAT atypical cadherin 1 OS=Bos taurus OX=9913 GN=FAT1 PE=4 SV=3	BOVIN	2
190	4.07	4.12	5.745	3.213	3.213	tr|E1BI98|E1BI98_BOVIN	Collagen type VI alpha 1 chain OS=Bos taurus OX=9913 GN=COL6A1 PE=1 SV=1	BOVIN	3
191	4.06	4.06	6.026	3.59	3.59	tr|A0A452DIU0|A0A452DIU0_BOVIN	Integrin beta OS=Bos taurus OX=9913 GN=ITGB2 PE=1 SV=1	BOVIN	2
192	4.05	4.11	7.754	6.139	2.908	tr|A0A3Q1NAF6|A0A3Q1NAF6_BOVIN	Vitamin K-dependent protein S OS=Bos taurus OX=9913 GN=PROS1 PE=4 SV=1	BOVIN	2
193	4.04	4.04	31.29	24.49	24.49	sp|O46375|TTHY_BOVIN	Transthyretin OS=Bos taurus OX=9913 GN=TTR PE=1 SV=1	BOVIN	2
194	4	8.01	42.73	38.64	33.64	tr|A0A3Q1M0K3|A0A3Q1M0K3_BOVIN	Ig-like domain-containing protein OS=Bos taurus OX=9913 PE=4 SV=1	BOVIN	33
195	3.9	3.97	12.77	5.568	3.166	tr|F1MMD7|F1MMD7_BOVIN	Inter-alpha-trypsin inhibitor heavy chain H4 OS=Bos taurus OX=9913 GN=ITIH4 PE=3 SV=3	BOVIN	2
196	3.82	3.88	21.37	20.97	8.468	tr|F1MTW5|F1MTW5_BOVIN	Liver mannan-binding lectin OS=Bos taurus OX=9913 GN=MBL1 PE=2 SV=1	BOVIN	2
197	3.81	3.84	17.39	6.667	6.667	tr|F6RJ01|F6RJ01_BOVIN	Uncharacterized protein OS=Bos taurus OX=9913 PE=4 SV=1	BOVIN	2
198	3.79	3.85	22.61	13.07	13.07	sp|Q9BGI3|PRDX2_BOVIN	Peroxiredoxin-2 OS=Bos taurus OX=9913 GN=PRDX2 PE=2 SV=1	BOVIN	2
199	3.72	3.79	9.82	5.21	5.21	sp|O62768|TRXR1_BOVIN	Thioredoxin reductase 1, cytoplasmic OS=Bos taurus OX=9913 GN=TXNRD1 PE=2 SV=3	BOVIN	2
200	3.67	3.71	15.81	15.81	8.547	tr|Q0P5G6|Q0P5G6_BOVIN	Chromosome 6 open reading frame 25 OS=Bos taurus OX=9913 GN=MPIG6B PE=2 SV=1	BOVIN	2
201	3.61	3.67	16.3	12.1	8.642	tr|F1MHR4|F1MHR4_BOVIN	Phosphatidylinositol-5-phosphate 4-kinase type 2 alpha OS=Bos taurus OX=9913 GN=PIP4K2A PE=4 SV=2	BOVIN	3
202	3.58	3.63	7.335	7.335	7.335	tr|Q08DQ6|Q08DQ6_BOVIN	Zyxin OS=Bos taurus OX=9913 GN=ZYX PE=1 SV=1	BOVIN	3
203	3.57	3.61	7.732	6.014	2.921	tr|F1MBG0|F1MBG0_BOVIN	Coactivator-associated arginine methyltransferase 1 OS=Bos taurus OX=9913 GN=CARM1 PE=4 SV=3	BOVIN	2
204	3.5	3.53	7.884	5.394	5.394	tr|A6QQP5|A6QQP5_BOVIN	SPN protein OS=Bos taurus OX=9913 GN=SPN PE=2 SV=1	BOVIN	2
205	3.49	17.4	34.46	34.46	32.43	tr|A0A452DIH7|A0A452DIH7_BOVIN	Tubulin alpha chain OS=Bos taurus OX=9913 GN=TUBA4A PE=3 SV=1	BOVIN	11
206	3.48	3.54	3.586	2.44	1.345	tr|F1MEW3|F1MEW3_BOVIN	Microtubule-associated protein OS=Bos taurus OX=9913 GN=MAP2 PE=4 SV=2	BOVIN	2
207	3.48	3.51	15.63	15.63	15.63	tr|A0A3Q1LKF5|A0A3Q1LKF5_BOVIN	Sushi domain-containing protein OS=Bos taurus OX=9913 PE=4 SV=1	BOVIN	2
208	3.43	3.46	49.35	32.47	32.47	tr|A0A3Q1M4K3|A0A3Q1M4K3_BOVIN	Ubiquitin-like domain-containing protein OS=Bos taurus OX=9913 GN=LOC101902760 PE=4 SV=1	BOVIN	2
209	3.42	7.66	39.83	39.83	39.83	tr|A0A3Q1MT50|A0A3Q1MT50_BOVIN	Ig-like domain-containing protein OS=Bos taurus OX=9913 PE=4 SV=1	BOVIN	44
210	3.37	3.43	35.08	19.37	11.52	sp|Q2KIT0|HP20_BOVIN	Protein HP-20 homolog OS=Bos taurus OX=9913 PE=2 SV=1	BOVIN	2
211	3.34	3.88	14.39	10.55	8.633	tr|A0A0A0MP92|A0A0A0MP92_BOVIN	Serpin A3-7 OS=Bos taurus OX=9913 GN=SERPINA3-7 PE=1 SV=1	BOVIN	3
212	3.33	3.43	2.198	2.198	1.31	tr|F1N368|F1N368_BOVIN	Aggrecan core protein OS=Bos taurus OX=9913 GN=ACAN PE=3 SV=2	BOVIN	2
213	3.31	3.39	20.17	15.13	15.13	tr|A0A3Q1MU93|A0A3Q1MU93_BOVIN	Beta-2-microglobulin OS=Bos taurus OX=9913 PE=3 SV=1	BOVIN	2
214	3.25	11.19	20.03	16.45	10.3	tr|A0A3Q1MG08|A0A3Q1MG08_BOVIN	Mannan binding lectin serine peptidase 1 OS=Bos taurus OX=9913 GN=MASP1 PE=4 SV=1	BOVIN	6
215	3.24	3.3	18.59	12.5	5.769	sp|Q3SZZ7|FGL1_BOVIN	Fibrinogen-like protein 1 OS=Bos taurus OX=9913 GN=FGL1 PE=2 SV=1	BOVIN	2
216	3.24	3.3	4.895	4.895	3.776	tr|A0A3Q1M9W1|A0A3Q1M9W1_BOVIN	Acyl-peptide hydrolase OS=Bos taurus OX=9913 GN=APEH PE=4 SV=1	BOVIN	2
217	3.19	3.24	9.228	7.156	5.461	tr|A5D984|A5D984_BOVIN	Pyruvate kinase OS=Bos taurus OX=9913 GN=PKM PE=1 SV=1	BOVIN	2
218	3.13	16.19	25.08	19.36	11.28	tr|M0QVZ6|M0QVZ6_BOVIN	Keratin, type II cytoskeletal 5 OS=Bos taurus OX=9913 GN=KRT5 PE=3 SV=2	BOVIN	8
219	3.06	3.18	14.82	12.85	4.545	tr|A0A3Q1MU98|A0A3Q1MU98_BOVIN	Complement component C9 OS=Bos taurus OX=9913 GN=C9 PE=1 SV=1	BOVIN	2
220	3.03	22.98	31.27	29.48	22.91				14
221	3.02	3.14	5.953	3.781	1.448	tr|F1MJS9|F1MJS9_BOVIN	Protein-tyrosine-phosphatase OS=Bos taurus OX=9913 GN=PTPRC PE=1 SV=3	BOVIN	2
222	2.99	3.05	22.62	22.62	12.57	sp|A6QQF6|SBSN_BOVIN	Suprabasin OS=Bos taurus OX=9913 GN=SBSN PE=2 SV=1	BOVIN	2
223	2.93	3.05	22.59	12.36	10.23	tr|F1ME46|F1ME46_BOVIN	Lectin, mannose binding 1 OS=Bos taurus OX=9913 GN=LMAN1 PE=1 SV=3	BOVIN	4
224	2.89	60.92	80.22	78.05	78.05	tr|A0A3Q1M032|A0A3Q1M032_BOVIN	Uncharacterized protein OS=Bos taurus OX=9913 PE=1 SV=1	BOVIN	447
225	2.75	6.83	56.29	50.9	50.9	tr|G3N1H5|G3N1H5_BOVIN	Ig-like domain-containing protein OS=Bos taurus OX=9913 GN=LOC100300716 PE=4 SV=2	BOVIN	42
226	2.69	14.6	61.73	61.22	61.22	tr|Q1RMN9|Q1RMN9_BOVIN	C4b-binding protein alpha-like OS=Bos taurus OX=9913 GN=LOC510860 PE=2 SV=1	BOVIN	11
227	2.66	2.9	3.303	2.628	1.502	tr|F1MUT3|F1MUT3_BOVIN	Xanthine dehydrogenase OS=Bos taurus OX=9913 GN=XDH PE=3 SV=2	BOVIN	2
228	2.63	2.72	17.89	17.89	12.39	sp|Q2HJ22|CLD5_BOVIN	Claudin-5 OS=Bos taurus OX=9913 GN=CLDN5 PE=2 SV=1	BOVIN	2
229	2.63	2.71	6.115	6.115	6.115	tr|A0A3Q1M5B4|A0A3Q1M5B4_BOVIN	Ras suppressor protein 1 OS=Bos taurus OX=9913 GN=RSU1 PE=4 SV=1	BOVIN	2
231	2.58	11.6	59.52	37.02	28.03	sp|A4FV08|GNPI1_BOVIN	Glucosamine-6-phosphate isomerase 1 OS=Bos taurus OX=9913 GN=GNPDA1 PE=2 SV=1	BOVIN	6
232	2.57	28.92	38.09	30.75	29.33				17
234	2.52	2.76	16.74	16.74	9.767	sp|Q2KIU3|HP252_BOVIN	Protein HP-25 homolog 2 OS=Bos taurus OX=9913 PE=2 SV=1	BOVIN	2
235	2.48	85.87	46.29	43.57	38.88	tr|A0A3Q1MNN6|A0A3Q1MNN6_BOVIN	Uncharacterized protein OS=Bos taurus OX=9913 GN=LOC506828 PE=3 SV=1	BOVIN	55
236	2.47	2.71	12.34	12.34	8.117	sp|Q58D08|P5CR3_BOVIN	Pyrroline-5-carboxylate reductase 3 OS=Bos taurus OX=9913 GN=PYCR3 PE=2 SV=1	BOVIN	2
238	2.44	2.62	9.368	4.139	4.139	tr|A0A3Q1M616|A0A3Q1M616_BOVIN	Vitamin K-dependent protein C OS=Bos taurus OX=9913 GN=PROC PE=4 SV=1	BOVIN	2
239	2.43	23.95	45.01	42.2	32.74	tr|F1MSA6|F1MSA6_BOVIN	Keratin 34 OS=Bos taurus OX=9913 GN=KRT34 PE=3 SV=1	BOVIN	15
240	2.43	6.83	76.98	76.98	76.98	tr|G3MZE0|G3MZE0_BOVIN	Ig-like domain-containing protein OS=Bos taurus OX=9913 PE=4 SV=2	BOVIN	64
243	2.19	2.52	34.94	23.49	15.06	sp|Q5E9F7|COF1_BOVIN	Cofilin-1 OS=Bos taurus OX=9913 GN=CFL1 PE=2 SV=3	BOVIN	2
245	2.14	2.45	16.11	10.34	10.34	sp|P34955|A1AT_BOVIN	Alpha-1-antiproteinase OS=Bos taurus OX=9913 GN=SERPINA1 PE=1 SV=1	BOVIN	4
247	2.1	3.8	15.74	10.41	4.569	tr|A0A3Q1M315|A0A3Q1M315_BOVIN	Uncharacterized protein OS=Bos taurus OX=9913 GN=LOC790886 PE=4 SV=1	BOVIN	2
250	2.07	14.95	18.02	16.88	12.34	tr|G3MXL3|G3MXL3_BOVIN	Keratin 3 OS=Bos taurus OX=9913 GN=KRT3 PE=1 SV=1	BOVIN	9
254	2.03	5.82	37.73	29.09	29.09	tr|A0A3Q1MI29|A0A3Q1MI29_BOVIN	Ig-like domain-containing protein OS=Bos taurus OX=9913 PE=4 SV=1	BOVIN	23
255	2.02	3.85	8.719	6.267	6.267	tr|F1N4Y5|F1N4Y5_BOVIN	Ig-like domain-containing protein OS=Bos taurus OX=9913 GN=BOLA-NC1 PE=1 SV=3	BOVIN	2
257	2.02	2.05	69.11	45.53	45.53	tr|G3N148|G3N148_BOVIN	Ig-like domain-containing protein OS=Bos taurus OX=9913 PE=4 SV=2	BOVIN	13
258	2.01	3.51	40.71	34.29	34.29	tr|G3MXG6|G3MXG6_BOVIN	Ig-like domain-containing protein OS=Bos taurus OX=9913 PE=4 SV=2	BOVIN	32
[truncated: 3 more columns]

## Sheet: NPT84 LTR
N	Unused	Total	%Cov	%Cov(50)	%Cov(95)	Accession	Name	Species	Peptides(95%)			Gene Ontology	Gene Names	Pathway	Interactions	Protein Families	Subcellular Location	Function	Disease	Tissue Specificity	Keywords	Modifications	Natural Variants	Glycosylations	Propeptide	Signal Peptide	Initiator Methionine	Sequence Conflicts	Sequence Uncertainties	Alternative Sequence	Non-Standard Residues	Lipidations	Disulfide Bonds	Cross Links	Protein Existence	InterPro	Polymorphism	PTM	RNA Editing	Active Site	Binding Site	Entry	Entry Name	Entry Status	Sequence	Protein Names	Organism	Sequence Length	Features
1	168.46	168.46	57.16	48.47	42.05	tr|F1N169|F1N169_BOVIN	Filamin A OS=Bos taurus OX=9913 GN=FLNA PE=1 SV=3	BOVIN	87
2	161.68	161.67	74.57	69.93	69.14	sp|Q7SIH1|A2MG_BOVIN	Alpha-2-macroglobulin OS=Bos taurus OX=9913 GN=A2M PE=1 SV=2	BOVIN	158
3	157.58	157.58	41.6	38.54	36.65	tr|A0A3Q1LLU1|A0A3Q1LLU1_BOVIN	von Willebrand factor OS=Bos taurus OX=9913 GN=VWF PE=4 SV=1	BOVIN	110
4	141.15	141.12	31.9	24.33	18.41	tr|E1BNR0|E1BNR0_BOVIN	Apolipoprotein B OS=Bos taurus OX=9913 GN=APOB PE=1 SV=3	BOVIN	68
5	131.49	131.49	55.06	46.9	34.47	tr|A0A3Q1MLQ7|A0A3Q1MLQ7_BOVIN	Talin 1 OS=Bos taurus OX=9913 GN=TLN1 PE=1 SV=1	BOVIN	64
6	97.75	97.75	79.24	75.78	73.48	tr|A0A140T897|A0A140T897_BOVIN	Albumin OS=Bos taurus OX=9913 GN=ALB PE=4 SV=1	BOVIN	93
7	89.1	89.09	46.42	38.29	29.14	sp|Q2UVX4|CO3_BOVIN	Complement C3 OS=Bos taurus OX=9913 GN=C3 PE=1 SV=2	BOVIN	41
8	87.55	87.55	66.74	63.15	60.6	tr|F6QND5|F6QND5_BOVIN	Fibrinogen alpha chain OS=Bos taurus OX=9913 GN=FGA PE=4 SV=1	BOVIN	88
9	86.39	86.68	94.08	93.17	90.43	tr|G5E513|G5E513_BOVIN	Uncharacterized protein OS=Bos taurus OX=9913 PE=1 SV=2	BOVIN	456
10	82.93	82.93	67.09	67.09	65.53	tr|A5D9E9|A5D9E9_BOVIN	Complement subcomponent C1r OS=Bos taurus OX=9913 GN=C1R PE=2 SV=1	BOVIN	104
11	82.64	82.85	32.79	24.96	19.13	tr|G3X6I0|G3X6I0_BOVIN	Uncharacterized protein OS=Bos taurus OX=9913 GN=FCGBP PE=1 SV=2	BOVIN	45
12	82.57	88.07	46.72	44.73	38.92	tr|F1MJK3|F1MJK3_BOVIN	Uncharacterized protein OS=Bos taurus OX=9913 GN=LOC506828 PE=3 SV=3	BOVIN	51
13	81.06	81.06	72.22	72.02	67.86	tr|A0A3Q1MG04|A0A3Q1MG04_BOVIN	Fibrinogen beta chain OS=Bos taurus OX=9913 GN=FGB PE=4 SV=1	BOVIN	86
14	77.95	77.95	40.52	32.62	32.62	tr|F1MVK1|F1MVK1_BOVIN	C4a anaphylatoxin OS=Bos taurus OX=9913 GN=LOC107131209 PE=4 SV=3	BOVIN	46
15	75.65	75.65	61.12	57.97	50.17	tr|A0A3Q1M168|A0A3Q1M168_BOVIN	Alpha-1,4 glucan phosphorylase OS=Bos taurus OX=9913 GN=PYGL PE=1 SV=1	BOVIN	46
16	74.8	74.88	28.66	24.13	18.48	tr|F1MPH3|F1MPH3_BOVIN	Thyroglobulin OS=Bos taurus OX=9913 GN=TG PE=3 SV=3	BOVIN	41
17	72.89	72.89	39.95	33.33	22.7	tr|F1MQ37|F1MQ37_BOVIN	Myosin heavy chain 9 OS=Bos taurus OX=9913 GN=MYH9 PE=1 SV=3	BOVIN	37
18	62.76	62.76	56.14	46.97	43.55				54
19	57.19	57.19	56.83	53.46	52.11				40
20	55.51	55.51	62.41	59.18	44.79	tr|G3X757|G3X757_BOVIN	15S Mg(2+)-ATPase p97 subunit OS=Bos taurus OX=9913 GN=VCP PE=3 SV=1	BOVIN	33
21	53.61	53.61	62.5	50.43	45.6	tr|G3X6N3|G3X6N3_BOVIN	Beta-1 metal-binding globulin OS=Bos taurus OX=9913 GN=TF PE=1 SV=2	BOVIN	31
22	53.56	53.59	41.37	36.41	29.32	tr|F1N3A1|F1N3A1_BOVIN	Thrombospondin-1 OS=Bos taurus OX=9913 GN=THBS1 PE=3 SV=1	BOVIN	27
23	49.54	51.54	70.63	58.91	55.38				37
24	48.41	53.9	59.69	56.43	52.4				37
25	47.94	47.97	27.97	22.95	14.1	tr|G5E5A8|G5E5A8_BOVIN	Fibronectin OS=Bos taurus OX=9913 GN=FN1 PE=4 SV=1	BOVIN	23
26	47.26	47.28	78.62	73.56	68.51	tr|Q3SZZ9|Q3SZZ9_BOVIN	FGG protein OS=Bos taurus OX=9913 GN=FGG PE=2 SV=1	BOVIN	69
27	46.49	46.64	40.7	37.45	32.41	tr|A0A3Q1MRK8|A0A3Q1MRK8_BOVIN	Phosphodiesterase OS=Bos taurus OX=9913 GN=PDE5A PE=3 SV=1	BOVIN	25
28	46.18	46.5	12.94	9.043	5.479	tr|E1BGJ0|E1BGJ0_BOVIN	LDL receptor related protein 1 OS=Bos taurus OX=9913 GN=LRP1 PE=1 SV=3	BOVIN	23
29	43.99	43.99	32.1	25.58	16.14	tr|F1MPU0|F1MPU0_BOVIN	Clathrin heavy chain OS=Bos taurus OX=9913 GN=CLTC PE=1 SV=3	BOVIN	22
30	43.4	43.41	33.72	32.77	26.32	tr|A5D7R6|A5D7R6_BOVIN	ITIH2 protein OS=Bos taurus OX=9913 GN=ITIH2 PE=1 SV=1	BOVIN	27
31	42.77	42.79	54.19	53.98	52.47	tr|F1N3Q7|F1N3Q7_BOVIN	Apolipoprotein A-IV OS=Bos taurus OX=9913 GN=APOA4 PE=3 SV=2	BOVIN	26
32	42.37	42.41	31.53	24.1	20.35	tr|F1MUT3|F1MUT3_BOVIN	Xanthine dehydrogenase OS=Bos taurus OX=9913 GN=XDH PE=3 SV=2	BOVIN	23
33	40.69	40.69	59.2	56.32	53.44	tr|A6QNW7|A6QNW7_BOVIN	CD5 molecule like OS=Bos taurus OX=9913 GN=CD5L PE=2 SV=1	BOVIN	64
34	38.78	38.9	75.38	71.79	62.56	tr|A0A3Q1MB98|A0A3Q1MB98_BOVIN	Haptoglobin OS=Bos taurus OX=9913 GN=HP PE=3 SV=1	BOVIN	26
35	37.77	37.84	9.314	7.888	3.212	tr|E1B949|E1B949_BOVIN	FAT atypical cadherin 4 OS=Bos taurus OX=9913 GN=FAT4 PE=4 SV=3	BOVIN	13
36	35.23	35.23	30.81	27.02	17.02	tr|A0A3Q1MP45|A0A3Q1MP45_BOVIN	Complement factor H OS=Bos taurus OX=9913 GN=CFH PE=4 SV=1	BOVIN	19
37	34.98	34.99	45.92	45.73	40.36	tr|A0A3Q1MI98|A0A3Q1MI98_BOVIN	Argininosuccinate lyase OS=Bos taurus OX=9913 GN=ASL PE=1 SV=1	BOVIN	21
38	34.95	34.96	50.57	45.82	43.73	sp|P18892|BT1A1_BOVIN	Butyrophilin subfamily 1 member A1 OS=Bos taurus OX=9913 GN=BTN1A1 PE=1 SV=2	BOVIN	21
39	34.82	36.41	20.47	17.57	11.73	tr|F1MM07|F1MM07_BOVIN	Myosin-7 OS=Bos taurus OX=9913 GN=MYH7 PE=3 SV=3	BOVIN	20
40	34.19	34.2	66.79	66.04	55.85	sp|P15497|APOA1_BOVIN	Apolipoprotein A-I OS=Bos taurus OX=9913 GN=APOA1 PE=1 SV=3	BOVIN	19
41	33.13	33.14	68.86	65.25	47.67	sp|Q3SYV4|CAP1_BOVIN	Adenylyl cyclase-associated protein 1 OS=Bos taurus OX=9913 GN=CAP1 PE=2 SV=3	BOVIN	22
42	32.13	32.18	62.86	60.85	55.48	sp|P21856|GDIA_BOVIN	Rab GDP dissociation inhibitor alpha OS=Bos taurus OX=9913 GN=GDI1 PE=1 SV=1	BOVIN	19
43	32.04	32.08	51.44	50.91	48.83	sp|Q2TA49|VASP_BOVIN	Vasodilator-stimulated phosphoprotein OS=Bos taurus OX=9913 GN=VASP PE=2 SV=3	BOVIN	21
44	31.79	31.88	54.29	46.02	35.57	sp|Q27975|HS71A_BOVIN	Heat shock 70 kDa protein 1A OS=Bos taurus OX=9913 GN=HSPA1A PE=1 SV=2	BOVIN	17
45	31.53	31.59	49.59	49.18	41.63	tr|Q3SX06|Q3SX06_BOVIN	Myocilin OS=Bos taurus OX=9913 GN=MYOC PE=2 SV=1	BOVIN	17
46	31.32	31.4	30.11	28.17	20.65	tr|Q9XSW5|Q9XSW5_BOVIN	Anion exchange protein OS=Bos taurus OX=9913 GN=SLC4A1 PE=2 SV=1	BOVIN	16
47	31.13	31.17	58.23	58.23	53.48	tr|A0A3Q1LPF0|A0A3Q1LPF0_BOVIN	Apolipoprotein E OS=Bos taurus OX=9913 GN=APOE PE=3 SV=1	BOVIN	22
48	30.83	30.91	57.77	49.27	47.57	sp|P14568|ASSY_BOVIN	Argininosuccinate synthase OS=Bos taurus OX=9913 GN=ASS1 PE=2 SV=1	BOVIN	17
49	30.79	30.92	36.43	30.97	21.96	sp|Q76LV2|HS90A_BOVIN	Heat shock protein HSP 90-alpha OS=Bos taurus OX=9913 GN=HSP90AA1 PE=1 SV=3	BOVIN	17
50	30.76	30.85	79.45	74.23	74.23	tr|G3N3D4|G3N3D4_BOVIN	Potassium channel tetramerization domain containing 12 OS=Bos taurus OX=9913 GN=KCTD12 PE=1 SV=1	BOVIN	30
51	30.73	30.91	46.89	38.85	32.3	sp|Q28065|C4BPA_BOVIN	C4b-binding protein alpha chain OS=Bos taurus OX=9913 GN=C4BPA PE=2 SV=1	BOVIN	17
52	29.84	29.9	44.19	38.76	38.76	tr|A0A3Q1MUX4|A0A3Q1MUX4_BOVIN	Biotinidase OS=Bos taurus OX=9913 GN=BTD PE=3 SV=1	BOVIN	18
53	29.54	29.61	28.38	23.94	21.14	tr|F1MGZ4|F1MGZ4_BOVIN	Integrin subunit alpha 2b OS=Bos taurus OX=9913 GN=ITGA2B PE=3 SV=3	BOVIN	16
54	29.52	29.69	36.73	32.65	20.15	tr|F1MTN1|F1MTN1_BOVIN	Integrin beta OS=Bos taurus OX=9913 GN=ITGB3 PE=3 SV=1	BOVIN	14
55	29.37	29.38	49.15	48.98	47.61	tr|A0A3Q1MJT2|A0A3Q1MJT2_BOVIN	Alpha-1B-glycoprotein OS=Bos taurus OX=9913 GN=A1BG PE=1 SV=1	BOVIN	16
56	28.87	28.88	62.61	53.83	46.85	tr|A0A452DIH7|A0A452DIH7_BOVIN	Tubulin alpha chain OS=Bos taurus OX=9913 GN=TUBA4A PE=3 SV=1	BOVIN	18
57	28.85	28.88	40.36	38.02	36.58	sp|A7E3W2|LG3BP_BOVIN	Galectin-3-binding protein OS=Bos taurus OX=9913 GN=LGALS3BP PE=1 SV=1	BOVIN	20
58	28.52	28.53	60.6	50.96	47.75	tr|A0A3S5ZPN1|A0A3S5ZPN1_BOVIN	Angiopoietin like 6 OS=Bos taurus OX=9913 GN=ANGPTL6 PE=2 SV=1	BOVIN	16
59	28.5	28.6	72.27	72.27	64.8	sp|P60712|ACTB_BOVIN	Actin, cytoplasmic 1 OS=Bos taurus OX=9913 GN=ACTB PE=1 SV=1	BOVIN	27
60	28.48	28.52	60.85	60.85	59.6	tr|A5PKC2|A5PKC2_BOVIN	SHBG protein OS=Bos taurus OX=9913 GN=SHBG PE=2 SV=1	BOVIN	29
61	28	28.05	66.25	63.33	63.33	tr|F1MZ96|F1MZ96_BOVIN	Uncharacterized protein OS=Bos taurus OX=9913 PE=1 SV=3	BOVIN	54
62	27.6	27.75	40.14	34.11	28.77	sp|P80227|ACPH_BOVIN	Acylamino-acid-releasing enzyme OS=Bos taurus OX=9913 GN=APEH PE=1 SV=2	BOVIN	15
63	27.39	27.49	57.49	57.49	55.04	tr|A0A3Q1M3L6|A0A3Q1M3L6_BOVIN	Uncharacterized protein OS=Bos taurus OX=9913 PE=1 SV=1	BOVIN	32
64	26.79	26.88	37.48	36.38	28.34	tr|F1MH22|F1MH22_BOVIN	Oncoprotein-induced transcript 3 protein OS=Bos taurus OX=9913 GN=OIT3 PE=4 SV=3	BOVIN	14
65	26.68	26.76	42.48	41.83	39.43	sp|Q3SZV7|HEMO_BOVIN	Hemopexin OS=Bos taurus OX=9913 GN=HPX PE=2 SV=1	BOVIN	19
66	26.66	26.93	14.27	10.58	6.879	tr|F1N647|F1N647_BOVIN	3-hydroxyacyl-[acyl-carrier-protein] dehydratase OS=Bos taurus OX=9913 GN=FASN PE=1 SV=3	BOVIN	14
67	26.63	26.72	41.62	41.62	38.48	tr|G3X6Q8|G3X6Q8_BOVIN	Pentraxin-related protein PTX3 OS=Bos taurus OX=9913 GN=PTX3 PE=4 SV=1	BOVIN	19
68	26.56	26.62	37.59	37.59	37.59	sp|P17697|CLUS_BOVIN	Clusterin OS=Bos taurus OX=9913 GN=CLU PE=1 SV=1	BOVIN	25
69	26.3	26.46	42.24	32.71	20.75	tr|F1MLW0|F1MLW0_BOVIN	Non-muscle caldesmon OS=Bos taurus OX=9913 GN=CALD1 PE=1 SV=2	BOVIN	12
70	26.16	26.27	34.1	30.22	24.6	tr|F1MJ12|F1MJ12_BOVIN	Complement C1s subcomponent OS=Bos taurus OX=9913 GN=C1S PE=4 SV=1	BOVIN	14
71	25.95	26.09	10.56	7.204	6.313	tr|A0A3Q1MTU2|A0A3Q1MTU2_BOVIN	Uncharacterized protein OS=Bos taurus OX=9913 GN=NOTCH2 PE=3 SV=1	BOVIN	14
72	25.47	25.65	46.62	38.3	21.84	sp|Q2HJ49|MOES_BOVIN	Moesin OS=Bos taurus OX=9913 GN=MSN PE=2 SV=3	BOVIN	14
73	22.81	22.81	88.33	86.12	67.82	tr|F1N160|F1N160_BOVIN	Uncharacterized protein OS=Bos taurus OX=9913 PE=4 SV=3	BOVIN	62
74	22.68	22.76	90.34	90.34	90.34	sp|P02070|HBB_BOVIN	Hemoglobin subunit beta OS=Bos taurus OX=9913 GN=HBB PE=1 SV=1	BOVIN	24
75	22.66	22.69	100	100	100		protein|		27
76	22.21	23.21	24.02	21.07	15.83	tr|F1MMD7|F1MMD7_BOVIN	Inter-alpha-trypsin inhibitor heavy chain H4 OS=Bos taurus OX=9913 GN=ITIH4 PE=3 SV=3	BOVIN	11
77	22.03	22.21	28.44	21.69	15.34	sp|P35445|COMP_BOVIN	Cartilage oligomeric matrix protein OS=Bos taurus OX=9913 GN=COMP PE=1 SV=2	BOVIN	11
78	22.03	22.03	57.01	51.71	47.98	sp|P42916|CL43_BOVIN	Collectin-43 OS=Bos taurus OX=9913 GN=CL43 PE=1 SV=2	BOVIN	15
79	21.9	22.12	33.4	28.36	24.63	tr|F1MKS5|F1MKS5_BOVIN	Histidine-rich glycoprotein OS=Bos taurus OX=9913 GN=HRG PE=4 SV=3	BOVIN	11
80	21.49	21.7	44.44	42.22	30	tr|E1BJK2|E1BJK2_BOVIN	Tubulin beta chain OS=Bos taurus OX=9913 GN=TUBB1 PE=3 SV=1	BOVIN	14
81	21.19	21.27	27.57	24.19	14.56	tr|E1BIG6|E1BIG6_BOVIN	Transferrin receptor protein 1 OS=Bos taurus OX=9913 GN=TFRC PE=3 SV=3	BOVIN	10
82	21	21.1	33.17	32.05	20.45	tr|A0A140T8C8|A0A140T8C8_BOVIN	Bradykinin OS=Bos taurus OX=9913 GN=KNG1 PE=4 SV=1	BOVIN	12
83	20.94	21.02	43.82	35.57	32.32	sp|Q92176|COR1A_BOVIN	Coronin-1A OS=Bos taurus OX=9913 GN=CORO1A PE=1 SV=3	BOVIN	11
84	20.78	20.83	69.27	69.27	65.63	tr|G3N0S9|G3N0S9_BOVIN	Uncharacterized protein OS=Bos taurus OX=9913 PE=4 SV=2	BOVIN	15
85	20.56	20.68	47.82	35.67	28.65	sp|P00432|CATA_BOVIN	Catalase OS=Bos taurus OX=9913 GN=CAT PE=1 SV=3	BOVIN	12
86	20.26	20.32	37.91	31.15	25.05	tr|Q2KJB3|Q2KJB3_BOVIN	Angiopoietin-like 3 OS=Bos taurus OX=9913 GN=ANGPTL3 PE=2 SV=1	BOVIN	10
87	19.96	27.25	41.54	30.46	19.23	sp|P19120|HSP7C_BOVIN	Heat shock cognate 71 kDa protein OS=Bos taurus OX=9913 GN=HSPA8 PE=1 SV=2	BOVIN	12
88	19.88	19.95	25.68	24.62	14.89	tr|B2D1N9|B2D1N9_BOVIN	ATP-binding cassette sub-family G member 2 OS=Bos taurus OX=9913 GN=ABCG2 PE=2 SV=1	BOVIN	10
89	19.8	19.96	23.92	23.13	15.42	tr|F1N619|F1N619_BOVIN	Cadherin-1 OS=Bos taurus OX=9913 GN=CDH1 PE=4 SV=3	BOVIN	10
90	19.51	23.97	67.5	67.5	63.44	tr|A0A3Q1LPG0|A0A3Q1LPG0_BOVIN	Uncharacterized protein OS=Bos taurus OX=9913 PE=1 SV=1	BOVIN	24
91	19.39	19.53	31.21	23.17	18.79	tr|F1N1I6|F1N1I6_BOVIN	Actin-depolymerizing factor OS=Bos taurus OX=9913 GN=GSN PE=1 SV=2	BOVIN	12
92	19.32	19.38	44.04	44.04	44.04	tr|A0A3Q1MLF4|A0A3Q1MLF4_BOVIN	C-type lectin domain-containing protein OS=Bos taurus OX=9913 GN=COLEC10 PE=4 SV=1	BOVIN	15
93	18.83	18.89	40.06	40.06	33.98	tr|F1MWX8|F1MWX8_BOVIN	Ig-like domain-containing protein OS=Bos taurus OX=9913 GN=JSP.1 PE=3 SV=1	BOVIN	11
94	17.7	17.71	13.95	10.05	5.616	tr|A0A3Q1MYL9|A0A3Q1MYL9_BOVIN	Microtubule-associated protein OS=Bos taurus OX=9913 GN=MAP4 PE=4 SV=1	BOVIN	9
95	17.66	17.68	44.21	33.59	27.41	tr|F1ME46|F1ME46_BOVIN	Lectin, mannose binding 1 OS=Bos taurus OX=9913 GN=LMAN1 PE=1 SV=3	BOVIN	12
96	17.37	23.78	34.56	30.1	27.38	tr|F1MC11|F1MC11_BOVIN	Keratin, type I cytoskeletal 14 OS=Bos taurus OX=9913 GN=KRT14 PE=1 SV=3	BOVIN	16
97	17.21	17.24	26.78	22.44	17.9	tr|A0A3Q1LZ67|A0A3Q1LZ67_BOVIN	Proteoglycan 4 OS=Bos taurus OX=9913 GN=PRG4 PE=4 SV=1	BOVIN	11
98	17.2	17.22	33.64	29.93	23.9	tr|F1MXX6|F1MXX6_BOVIN	Lactadherin OS=Bos taurus OX=9913 GN=MFGE8 PE=4 SV=1	BOVIN	9
99	16.86	16.96	27.7	18.22	14.96	sp|P07224|PROS_BOVIN	Vitamin K-dependent protein S OS=Bos taurus OX=9913 GN=PROS1 PE=1 SV=1	BOVIN	11
100	16.44	16.61	9.855	5.751	2.775	tr|F1MUS6|F1MUS6_BOVIN	Reelin OS=Bos taurus OX=9913 GN=RELN PE=4 SV=3	BOVIN	9
101	16.21	16.24	38.24	29.64	29.64	tr|A0A3Q1LRW4|A0A3Q1LRW4_BOVIN	Uncharacterized protein OS=Bos taurus OX=9913 PE=1 SV=1	BOVIN	11
102	16.1	16.11	38.38	38.38	34.15	tr|A8E4P3|A8E4P3_BOVIN	STOM protein OS=Bos taurus OX=9913 GN=STOM PE=1 SV=1	BOVIN	10
103	15.78	15.8	26.46	20.77	16.93	tr|F1MYN5|F1MYN5_BOVIN	Fibulin-1 OS=Bos taurus OX=9913 GN=FBLN1 PE=1 SV=3	BOVIN	10
104	15.29	15.32	25.23	18.89	15.32	sp|P81265|PIGR_BOVIN	Polymeric immunoglobulin receptor OS=Bos taurus OX=9913 GN=PIGR PE=2 SV=1	BOVIN	10
105	15.07	15.08	47.13	47.13	41.39	sp|Q5E9E3|C1QA_BOVIN	Complement C1q subcomponent subunit A OS=Bos taurus OX=9913 GN=C1QA PE=2 SV=1	BOVIN	10
106	14.94	14.97	43.88	33.67	25.71	tr|F1MHP6|F1MHP6_BOVIN	Adenylosuccinate lyase OS=Bos taurus OX=9913 GN=ADSL PE=3 SV=3	BOVIN	8
107	14.67	16.07	35.39	35.39	35.39	tr|A0A3Q1N764|A0A3Q1N764_BOVIN	Collectin-11 OS=Bos taurus OX=9913 GN=COLEC11 PE=4 SV=1	BOVIN	16
108	14.58	14.62	42.97	42.57	41.77	sp|O02659|MBL2_BOVIN	Mannose-binding protein C OS=Bos taurus OX=9913 GN=MBL PE=2 SV=1	BOVIN	15
109	14.54	14.61	28.31	28.31	26.97	tr|B8YB76|B8YB76_BOVIN	Homogentisate 1,2-dioxygenase OS=Bos taurus OX=9913 GN=HGD PE=1 SV=1	BOVIN	9
110	14.4	20.46	50.13	46.09	42.86	sp|P23805|CONG_BOVIN	Conglutinin OS=Bos taurus OX=9913 GN=CGN1 PE=1 SV=2	BOVIN	20
111	14.36	14.37	27.33	25.64	13.14	sp|P26201|CD36_BOVIN	Platelet glycoprotein 4 OS=Bos taurus OX=9913 GN=CD36 PE=1 SV=5	BOVIN	8
112	14.23	14.28	37.94	37.94	33.69	tr|A0A452DIU4|A0A452DIU4_BOVIN	Tetranectin OS=Bos taurus OX=9913 GN=CLEC3B PE=4 SV=1	BOVIN	9
113	14.19	14.2	69.72	66.2	58.45	sp|P01966|HBA_BOVIN	Hemoglobin subunit alpha OS=Bos taurus OX=9913 GN=HBA PE=1 SV=2	BOVIN	12
114	13.9	20.03	72.39	68.71	62.88	tr|G3N0V0|G3N0V0_BOVIN	Uncharacterized protein OS=Bos taurus OX=9913 PE=1 SV=1	BOVIN	30
115	13.45	13.59	29.12	26.82	16.28	tr|F1N6N3|F1N6N3_BOVIN	EH domain containing 3 OS=Bos taurus OX=9913 GN=EHD3 PE=4 SV=3	BOVIN	7
116	13.21	13.27	37.1	33.91	33.91	tr|A0A140T843|A0A140T843_BOVIN	Apolipoprotein H OS=Bos taurus OX=9913 GN=APOH PE=4 SV=1	BOVIN	8
117	13.04	13.08	38.87	38.87	38.87	sp|Q2KIV9|C1QB_BOVIN	Complement C1q subcomponent subunit B OS=Bos taurus OX=9913 GN=C1QB PE=1 SV=1	BOVIN	13
118	12.94	12.99	59.87	59.87	59.87	tr|Q3SYR8|Q3SYR8_BOVIN	Immunoglobulin J chain OS=Bos taurus OX=9913 GN=JCHAIN PE=1 SV=1	BOVIN	19
119	12.85	12.94	17.17	15.28	9.967	tr|A0A3Q1LW96|A0A3Q1LW96_BOVIN	Inter-alpha-trypsin inhibitor heavy chain H1 OS=Bos taurus OX=9913 GN=ITIH1 PE=1 SV=1	BOVIN	7
120	12.68	76.05	43.88	33.89	32.62	tr|E1BH06|E1BH06_BOVIN	C4a anaphylatoxin OS=Bos taurus OX=9913 GN=C4A PE=1 SV=3	BOVIN	45
121	12.33	12.37	30.62	23.46	18.52	tr|F1MHR4|F1MHR4_BOVIN	Phosphatidylinositol-5-phosphate 4-kinase type 2 alpha OS=Bos taurus OX=9913 GN=PIP4K2A PE=4 SV=2	BOVIN	6
122	12.03	12.03	28.4	28.4	28.4	tr|A0A3B0IZF8|A0A3B0IZF8_BOVIN	Adiponectin B OS=Bos taurus OX=9913 GN=C1QC PE=4 SV=1	BOVIN	11
123	11.96	11.96	72.47	68.54	58.99	sp|P02754|LACB_BOVIN	Beta-lactoglobulin OS=Bos taurus OX=9913 GN=LGB PE=1 SV=3	BOVIN	6
124	11.57	11.59	22.99	22.99	19.19	tr|A0A3Q1MCA4|A0A3Q1MCA4_BOVIN	Dynactin subunit 2 OS=Bos taurus OX=9913 GN=DCTN2 PE=1 SV=1	BOVIN	6
125	11.45	11.47	81.29	81.29	81.29	tr|G3MZE0|G3MZE0_BOVIN	Ig-like domain-containing protein OS=Bos taurus OX=9913 PE=4 SV=2	BOVIN	57
126	11.19	11.33	45.83	45.83	31.11	tr|F6QH17|F6QH17_BOVIN	Syndecan binding protein OS=Bos taurus OX=9913 GN=SDCBP PE=4 SV=1	BOVIN	7
127	10.99	11.08	30.23	23.79	13.95	tr|Q08DQ6|Q08DQ6_BOVIN	Zyxin OS=Bos taurus OX=9913 GN=ZYX PE=1 SV=1	BOVIN	6
128	10.98	11.08	36.16	31.42	29.43	tr|Q3SX36|Q3SX36_BOVIN	TFG protein OS=Bos taurus OX=9913 GN=TFG PE=1 SV=1	BOVIN	10
129	10.76	10.8	30.25	26.54	17.9	tr|A5D7L1|A5D7L1_BOVIN	C-type lectin domain containing 11A OS=Bos taurus OX=9913 GN=CLEC11A PE=2 SV=1	BOVIN	5
130	10.69	10.81	42.93	42.93	29.89	sp|P62833|RAP1A_BOVIN	Ras-related protein Rap-1A OS=Bos taurus OX=9913 GN=RAP1A PE=1 SV=1	BOVIN	5
131	10.64	10.76	36.41	36.41	32.52	tr|A0A3Q1NG86|A0A3Q1NG86_BOVIN	Alpha-S1-casein OS=Bos taurus OX=9913 GN=CSN1S1 PE=1 SV=1	BOVIN	6
132	10.59	10.74	53.14	53.14	53.14	sp|O46415|FRIL_BOVIN	Ferritin light chain OS=Bos taurus OX=9913 GN=FTL PE=2 SV=3	BOVIN	7
133	10.53	10.7	55.22	50.75	31.84	sp|Q3T149|HSPB1_BOVIN	Heat shock protein beta-1 OS=Bos taurus OX=9913 GN=HSPB1 PE=2 SV=1	BOVIN	5
134	10.51	10.61	25.66	22.02	11.59	sp|G3MYZ3|AFAM_BOVIN	Afamin OS=Bos taurus OX=9913 GN=AFM PE=1 SV=1	BOVIN	5
135	10.46	10.54	24.33	19.71	19.71	sp|A2I7N1|SPA35_BOVIN	Serpin A3-5 OS=Bos taurus OX=9913 GN=SERPINA3-5 PE=3 SV=1	BOVIN	8
136	10.43	10.46	22.01	22.01	16.45	tr|E1BMJ0|E1BMJ0_BOVIN	Serpin family G member 1 OS=Bos taurus OX=9913 GN=SERPING1 PE=3 SV=3	BOVIN	5
137	10.29	10.35	26.32	23.27	20.78	sp|Q2NKY7|SEPT2_BOVIN	Septin-2 OS=Bos taurus OX=9913 GN=SEPTIN2 PE=2 SV=1	BOVIN	5
138	10.21	10.25	29.53	18.94	16.71	sp|P12763|FETUA_BOVIN	Alpha-2-HS-glycoprotein OS=Bos taurus OX=9913 GN=AHSG PE=1 SV=2	BOVIN	6
139	10.09	13.48	36.04	29.95	21.17	sp|Q2KJD0|TBB5_BOVIN	Tubulin beta-5 chain OS=Bos taurus OX=9913 GN=TUBB5 PE=2 SV=1	BOVIN	8
140	10.03	10.04	57.89	51.13	34.59	sp|P10790|FABPH_BOVIN	Fatty acid-binding protein, heart OS=Bos taurus OX=9913 GN=FABP3 PE=1 SV=2	BOVIN	5
141	9.92	9.92	18.6	18.6	18.6	tr|A0A3Q1M564|A0A3Q1M564_BOVIN	Adiponectin OS=Bos taurus OX=9913 GN=ADIPOQ PE=4 SV=1	BOVIN	6
142	9.87	10.5	27.44	22.56	18.9	sp|P28800|A2AP_BOVIN	Alpha-2-antiplasmin OS=Bos taurus OX=9913 GN=SERPINF2 PE=1 SV=2	BOVIN	6
143	9.86	9.93	41.28	41.28	41.28	tr|Q1LZF9|Q1LZF9_BOVIN	Myosin regulatory light polypeptide 9 OS=Bos taurus OX=9913 GN=MYL9 PE=1 SV=1	BOVIN	6
144	9.84	9.84	10.43	10.43	10.43	tr|G3X6Y4|G3X6Y4_BOVIN	Osteomodulin OS=Bos taurus OX=9913 GN=OMD PE=4 SV=1	BOVIN	11
145	9.57	9.61	25.57	19.96	15.38	tr|F1MNN7|F1MNN7_BOVIN	Lipopolysaccharide-binding protein OS=Bos taurus OX=9913 GN=LBP PE=3 SV=2	BOVIN	5
146	9.41	9.58	20.7	9.015	6.427	tr|A6QP89|A6QP89_BOVIN	MYBPC1 protein OS=Bos taurus OX=9913 GN=MYBPC1 PE=2 SV=1	BOVIN	7
147	9.3	9.39	48.98	40.82	30.2	sp|P63103|1433Z_BOVIN	14-3-3 protein zeta/delta OS=Bos taurus OX=9913 GN=YWHAZ PE=1 SV=1	BOVIN	6
148	9.29	28.86	31.31	29.63	20.03	tr|M0QVZ6|M0QVZ6_BOVIN	Keratin, type II cytoskeletal 5 OS=Bos taurus OX=9913 GN=KRT5 PE=3 SV=2	BOVIN	17
149	9.29	9.38	42.86	41.99	37.66				48
150	8.87	9.06	21.87	21.87	14.37	tr|Q3SYW7|Q3SYW7_BOVIN	SPARC like 1 OS=Bos taurus OX=9913 GN=SPARCL1 PE=2 SV=1	BOVIN	6
151	8.85	9.01	25.46	19.68	7.639	tr|E1BIM6|E1BIM6_BOVIN	Neuronal pentraxin 1 OS=Bos taurus OX=9913 GN=NPTX1 PE=4 SV=1	BOVIN	4
152	8.77	8.99	7.734	4.704	2.171	sp|Q28107|FA5_BOVIN	Coagulation factor V OS=Bos taurus OX=9913 GN=F5 PE=1 SV=1	BOVIN	4
153	8.57	8.7	44.35	44.35	41.53	tr|F1MTW5|F1MTW5_BOVIN	Liver mannan-binding lectin OS=Bos taurus OX=9913 GN=MBL1 PE=2 SV=1	BOVIN	14
154	8.43	8.69	35.21	30.7	21.69	tr|A7MBH9|A7MBH9_BOVIN	G protein subunit alpha i2 OS=Bos taurus OX=9913 GN=GNAI2 PE=2 SV=1	BOVIN	6
155	8.37	8.48	9.269	8.506	6.761	tr|Q1JQB0|Q1JQB0_BOVIN	Collagen type VI alpha 2 chain OS=Bos taurus OX=9913 GN=COL6A2 PE=1 SV=1	BOVIN	6
156	7.92	8.02	24.11	14.56	8.592	tr|A0A452DIM2|A0A452DIM2_BOVIN	Septin-11 OS=Bos taurus OX=9913 GN=SEPTIN11 PE=3 SV=1	BOVIN	4
157	7.87	7.87	26.42	21.14	21.14	tr|A7MB82|A7MB82_BOVIN	Adiponectin M OS=Bos taurus OX=9913 GN=C1QTNF3 PE=2 SV=1	BOVIN	7
158	7.65	7.7	58.67	56	46	tr|A0A452DID9|A0A452DID9_BOVIN	Myosin light polypeptide 6 OS=Bos taurus OX=9913 GN=MYL6 PE=1 SV=1	BOVIN	6
159	7.63	7.69	25.23	19.09	8.636	tr|F1MG05|F1MG05_BOVIN	Elongation factor 1-gamma OS=Bos taurus OX=9913 GN=EEF1G PE=4 SV=1	BOVIN	4
160	7.6	7.65	35.28	33.13	21.78	sp|Q3SZP2|MARE2_BOVIN	Microtubule-associated protein RP/EB family member 2 OS=Bos taurus OX=9913 GN=MAPRE2 PE=2 SV=1	BOVIN	4
161	7.53	7.56	35.12	30.73	20.49	tr|A1L528|A1L528_BOVIN	RAB1A, member RAS oncogene family OS=Bos taurus OX=9913 GN=RAB1A PE=1 SV=1	BOVIN	4
162	7.51	71.65	86.81	79.53	75.39	tr|G5E5T5|G5E5T5_BOVIN	Uncharacterized protein OS=Bos taurus OX=9913 PE=1 SV=2	BOVIN	368
163	7.45	9.52	18.27	13.6	9.615	tr|F1MVS9|F1MVS9_BOVIN	Mannan binding lectin serine peptidase 1 OS=Bos taurus OX=9913 GN=MASP1 PE=4 SV=1	BOVIN	6
164	7.39	7.43	12.35	10.93	9.514	tr|A2VDL2|A2VDL2_BOVIN	Solute carrier family 2 (Facilitated glucose transporter), member 3 OS=Bos taurus OX=9913 GN=SLC2A3 PE=2 SV=1	BOVIN	5
165	7.32	7.48	25.31	21.37	8.921	tr|F1MMK9|F1MMK9_BOVIN	Alpha-1-microglobulin OS=Bos taurus OX=9913 GN=KIF12 PE=3 SV=3	BOVIN	4
166	7.27	7.41	39.7	27.64	22.61	sp|Q9BGI3|PRDX2_BOVIN	Peroxiredoxin-2 OS=Bos taurus OX=9913 GN=PRDX2 PE=2 SV=1	BOVIN	5
167	7.2	7.24	26.99	26.99	23.89	sp|P30932|CD9_BOVIN	CD9 antigen OS=Bos taurus OX=9913 GN=CD9 PE=2 SV=2	BOVIN	4
168	7.17	7.24	20.59	16.42	12.99	tr|F6PXE3|F6PXE3_BOVIN	Caveolae associated protein 2 OS=Bos taurus OX=9913 GN=CAVIN2 PE=1 SV=1	BOVIN	4
169	7.17	7.23	61	60	48	sp|P00974|BPT1_BOVIN	Pancreatic trypsin inhibitor OS=Bos taurus OX=9913 PE=1 SV=2	BOVIN	37
170	7.07	7.16	18.24	18.01	18.01	tr|A0A3Q1MA45|A0A3Q1MA45_BOVIN	Uncharacterized protein OS=Bos taurus OX=9913 PE=4 SV=1	BOVIN	7
171	6.99	7.11	18.03	12.17	6.934	tr|F1MBS3|F1MBS3_BOVIN	Transforming growth factor-beta-induced protein ig-h3 OS=Bos taurus OX=9913 GN=TGFBI PE=1 SV=3	BOVIN	3
172	6.97	7.24	9.735	8.045	3.459	tr|F1MJS9|F1MJS9_BOVIN	Protein-tyrosine-phosphatase OS=Bos taurus OX=9913 GN=PTPRC PE=1 SV=3	BOVIN	4
173	6.95	7.2	32.68	20.56	10.42	tr|Q2KIW1|Q2KIW1_BOVIN	Paraoxonase 1 OS=Bos taurus OX=9913 GN=PON1 PE=1 SV=1	BOVIN	4
174	6.94	7.34	5.702	3.254	1.673	tr|F1MNH3|F1MNH3_BOVIN	Sushi, von Willebrand factor type A, EGF and pentraxin domain containing 1 OS=Bos taurus OX=9913 GN=SVEP1 PE=4 SV=3	BOVIN	4
175	6.92	7.31	17.11	8.025	3.704	tr|F1N789|F1N789_BOVIN	Metavinculin OS=Bos taurus OX=9913 GN=VCL PE=1 SV=1	BOVIN	4
176	6.86	7.12	11.69	10.68	5.772	tr|F1N6D4|F1N6D4_BOVIN	Na(+)-dependent phosphate cotransporter 2B OS=Bos taurus OX=9913 GN=SLC34A2 PE=3 SV=1	BOVIN	4
177	6.55	6.87	44.58	44.58	44.58	sp|Q5E9F7|COF1_BOVIN	Cofilin-1 OS=Bos taurus OX=9913 GN=CFL1 PE=2 SV=3	BOVIN	6
178	6.48	6.53	17.89	12.72	10.99	tr|Q17QC8|Q17QC8_BOVIN	Complement factor properdin OS=Bos taurus OX=9913 GN=CFP PE=2 SV=1	BOVIN	3
179	6.36	6.5	29.49	20.94	15.81	tr|Q0P5G6|Q0P5G6_BOVIN	Chromosome 6 open reading frame 25 OS=Bos taurus OX=9913 GN=MPIG6B PE=2 SV=1	BOVIN	3
180	6.29	6.57	13.38	11.8	7.042	tr|G3N2D8|G3N2D8_BOVIN	Uncharacterized protein OS=Bos taurus OX=9913 GN=GGT1 PE=1 SV=2	BOVIN	3
181	6.25	6.28	28.39	28.39	25	sp|Q3ZCD0|CD81_BOVIN	CD81 antigen OS=Bos taurus OX=9913 GN=CD81 PE=2 SV=1	BOVIN	4
182	6.14	6.49	5.875	4.406	1.341	tr|E1BB91|E1BB91_BOVIN	Collagen type VI alpha 3 chain OS=Bos taurus OX=9913 GN=COL6A3 PE=1 SV=2	BOVIN	3
183	6.11	6.59	11.82	6.196	3.458	tr|A0A3Q1M8N0|A0A3Q1M8N0_BOVIN	CAP-Gly domain containing linker protein 1 OS=Bos taurus OX=9913 GN=CLIP1 PE=1 SV=1	BOVIN	4
184	6.05	6.28	21.14	17.67	13.88	sp|P13384|IBP2_BOVIN	Insulin-like growth factor-binding protein 2 OS=Bos taurus OX=9913 GN=IGFBP2 PE=1 SV=2	BOVIN	4
185	6.03	6.04	25.79	25.79	25.79	tr|A0A140T8A9|A0A140T8A9_BOVIN	Kappa-casein OS=Bos taurus OX=9913 GN=CSN3 PE=3 SV=1	BOVIN	5
186	5.95	6.16	8.382	6.069	4.817	tr|F6Q0C0|F6Q0C0_BOVIN	Protocadherin 1 OS=Bos taurus OX=9913 GN=PCDH1 PE=4 SV=2	BOVIN	5
187	5.93	6.15	18.6	9.852	6.404	tr|E1B726|E1B726_BOVIN	Plasminogen OS=Bos taurus OX=9913 GN=PLG PE=3 SV=2	BOVIN	5
188	5.8	5.98	39.45	25.23	19.27	tr|A0A452DHT5|A0A452DHT5_BOVIN	Alpha(B)-crystallin OS=Bos taurus OX=9913 GN=CRYAB PE=1 SV=1	BOVIN	4
189	5.74	6.09	16.95	10.82	2.744	tr|F1MIC9|F1MIC9_BOVIN	Dynactin subunit 1 OS=Bos taurus OX=9913 GN=DCTN1 PE=1 SV=1	BOVIN	3
190	5.59	5.62	29.71	29.71	20	tr|A0A3Q1M8Q9|A0A3Q1M8Q9_BOVIN	NAD(P)(+)--arginine ADP-ribosyltransferase OS=Bos taurus OX=9913 PE=3 SV=1	BOVIN	3
191	5.54	5.59	19.71	12.65	9.706	sp|P62871|GBB1_BOVIN	Guanine nucleotide-binding protein G(I)/G(S)/G(T) subunit beta-1 OS=Bos taurus OX=9913 GN=GNB1 PE=1 SV=3	BOVIN	3
192	5.46	8.34	24.22	18.94	13.43	tr|A0A0A0MPA0|A0A0A0MPA0_BOVIN	SERPIN domain-containing protein OS=Bos taurus OX=9913 GN=LOC784932 PE=1 SV=1	BOVIN	6
193	5.44	5.51	41.58	30.2	17.33	tr|Q5GN72|Q5GN72_BOVIN	Alpha-1-acid glycoprotein OS=Bos taurus OX=9913 GN=agp PE=2 SV=2	BOVIN	3
194	5.41	5.43	41.73	37.8	25.2	sp|Q3SYR5|APOC4_BOVIN	Apolipoprotein C-IV OS=Bos taurus OX=9913 GN=APOC4 PE=2 SV=1	BOVIN	4
195	5.39	5.45	27.05	9.318	9.318	tr|E1B9F6|E1B9F6_BOVIN	Elongation factor 1-alpha OS=Bos taurus OX=9913 PE=3 SV=3	BOVIN	4
196	5.34	28.33	61.64	52.99	46.12	sp|P81947|TBA1B_BOVIN	Tubulin alpha-1B chain OS=Bos taurus OX=9913 PE=1 SV=2	BOVIN	18
197	5.32	6.95	21.82	18.47	9.113	tr|F1MIH2|F1MIH2_BOVIN	Septin-7 OS=Bos taurus OX=9913 GN=SEPTIN7 PE=3 SV=3	BOVIN	4
198	5.26	14.7	28.36	19.1	9.851	tr|A0A3Q1LVC7|A0A3Q1LVC7_BOVIN	Ezrin OS=Bos taurus OX=9913 GN=EZR PE=1 SV=1	BOVIN	8
199	5.24	5.3	56.29	53.29	47.9	tr|G3N1H5|G3N1H5_BOVIN	Ig-like domain-containing protein OS=Bos taurus OX=9913 GN=LOC100300716 PE=4 SV=2	BOVIN	43
200	5.21	5.29	24.53	15.57	15.57	tr|F1MS32|F1MS32_BOVIN	Apolipoprotein D OS=Bos taurus OX=9913 GN=APOD PE=3 SV=3	BOVIN	3
201	5.17	5.28	25.84	16.11	12.16	tr|G3MZ95|G3MZ95_BOVIN	Four and a half LIM domains 1 OS=Bos taurus OX=9913 GN=FHL1 PE=1 SV=2	BOVIN	3
202	4.96	5	61.04	44.16	44.16	tr|A0A3Q1M4K3|A0A3Q1M4K3_BOVIN	Ubiquitin-like domain-containing protein OS=Bos taurus OX=9913 GN=LOC101902760 PE=4 SV=1	BOVIN	3
203	4.72	4.85	10.02	6.156	2.112	tr|G3MWT9|G3MWT9_BOVIN	A-kinase anchoring protein 12 OS=Bos taurus OX=9913 GN=AKAP12 PE=1 SV=2	BOVIN	3
204	4.66	4.75	21.53	10.32	10.32	sp|P04272|ANXA2_BOVIN	Annexin A2 OS=Bos taurus OX=9913 GN=ANXA2 PE=1 SV=2	BOVIN	3
205	4.66	4.69	43.41	37.98	15.5	sp|Q32L76|SAA4_BOVIN	Serum amyloid A-4 protein OS=Bos taurus OX=9913 GN=SAA4 PE=2 SV=1	BOVIN	2
206	4.62	4.66	14.3	6.256	2.681	tr|A0A3Q1MFS2|A0A3Q1MFS2_BOVIN	Alpha-actinin-4 OS=Bos taurus OX=9913 GN=ACTN4 PE=1 SV=1	BOVIN	2
207	4.61	4.66	45.12	24.8	8.943	sp|Q2YDE4|PSA6_BOVIN	Proteasome subunit alpha type-6 OS=Bos taurus OX=9913 GN=PSMA6 PE=1 SV=1	BOVIN	2
208	4.57	4.67	21.17	21.17	8.559	sp|P02663|CASA2_BOVIN	Alpha-S2-casein OS=Bos taurus OX=9913 GN=CSN1S2 PE=1 SV=2	BOVIN	2
209	4.55	4.59	35.94	35.16	35.16	tr|A0A3Q1M1Z4|A0A3Q1M1Z4_BOVIN	Ig-like domain-containing protein OS=Bos taurus OX=9913 PE=4 SV=1	BOVIN	68
210	4.49	4.53	9.31	4.655	3.103	tr|A0A452DIE7|A0A452DIE7_BOVIN	MUC1-CT OS=Bos taurus OX=9913 GN=MUC1 PE=4 SV=1	BOVIN	2
211	4.41	4.45	29.8	16.73	12.65	tr|F6PZJ9|F6PZJ9_BOVIN	CD58 molecule OS=Bos taurus OX=9913 GN=CD58 PE=4 SV=1	BOVIN	2
212	4.4	4.44	21.85	21.85	15.13	tr|A0A3Q1MU93|A0A3Q1MU93_BOVIN	Beta-2-microglobulin OS=Bos taurus OX=9913 PE=3 SV=1	BOVIN	2
213	4.3	4.44	13.24	13.24	5.672	tr|Q3ZBS7|Q3ZBS7_BOVIN	Vitronectin OS=Bos taurus OX=9913 GN=VTN PE=1 SV=1	BOVIN	2
214	4.27	4.3	18.44	15.25	8.511	tr|A0A3Q1M9K4|A0A3Q1M9K4_BOVIN	Elongation factor 1-delta OS=Bos taurus OX=9913 GN=EEF1D PE=3 SV=1	BOVIN	2
215	4.23	4.36	15.19	9.916	4.008	tr|A2VDN8|A2VDN8_BOVIN	Coronin OS=Bos taurus OX=9913 GN=CORO1C PE=2 SV=1	BOVIN	2
216	4.2	4.44	7.595	6.582	5.443	sp|Q3SWX5|CADH6_BOVIN	Cadherin-6 OS=Bos taurus OX=9913 GN=CDH6 PE=2 SV=1	BOVIN	4
217	4.16	4.27	11.76	11.48	5.602	tr|F6QCC9|F6QCC9_BOVIN	Tetraspanin OS=Bos taurus OX=9913 GN=CD82 PE=1 SV=1	BOVIN	2
218	4.12	4.23	15.18	13.01	7.317	tr|A7E3S8|A7E3S8_BOVIN	Heat shock 70kD protein binding protein OS=Bos taurus OX=9913 GN=ST13 PE=2 SV=1	BOVIN	2
219	4.08	4.2	31.48	27.78	15.74	tr|F2Z4D5|F2Z4D5_BOVIN	Ras-related protein Rab-11A OS=Bos taurus OX=9913 GN=RAB11A PE=4 SV=1	BOVIN	3
220	4.05	8.58	11.97	9.573	6.452	tr|A0A452DJ62|A0A452DJ62_BOVIN	Thrombospondin-4 OS=Bos taurus OX=9913 GN=THBS4 PE=3 SV=1	BOVIN	5
221	4.03	6.71	31.87	17.86	14.84	sp|P13753|HA1B_BOVIN	BOLA class I histocompatibility antigen, alpha chain BL3-7 OS=Bos taurus OX=9913 PE=2 SV=1	BOVIN	4
222	4.03	4.04	13.51	10.34	7.759	tr|A0A3Q1LYV8|A0A3Q1LYV8_BOVIN	LIM and senescent cell antigen-like-containing domain protein OS=Bos taurus OX=9913 GN=LIMS1 PE=4 SV=1	BOVIN	2
223	4.03	4.03	12.84	8.632	6.947	tr|A0A3Q1LQ02|A0A3Q1LQ02_BOVIN	Gc-globulin OS=Bos taurus OX=9913 GN=GC PE=4 SV=1	BOVIN	2
224	4.03	4.03	43.75	28.13	28.13	sp|P19035|APOC3_BOVIN	Apolipoprotein C-III OS=Bos taurus OX=9913 GN=APOC3 PE=1 SV=2	BOVIN	2
225	4.01	4.06	38.26	38.26	18.79	sp|P62157|CALM_BOVIN	Calmodulin OS=Bos taurus OX=9913 GN=CALM PE=1 SV=2	BOVIN	2
226	4	16.21	37.77	34.76	29.18	tr|F1MLW8|F1MLW8_BOVIN	Uncharacterized protein OS=Bos taurus OX=9913 GN=LOC100847119 PE=1 SV=2	BOVIN	30
227	3.96	4.29	8.752	6.797	3.631	tr|F1N076|F1N076_BOVIN	Ceruloplasmin OS=Bos taurus OX=9913 GN=CP PE=1 SV=3	BOVIN	3
228	3.91	4.16	20	20	15.12	sp|P00435|GPX1_BOVIN	Glutathione peroxidase 1 OS=Bos taurus OX=9913 GN=GPX1 PE=1 SV=3	BOVIN	3
229	3.88	4.17	6.118	4.215	2.719	tr|F1MXE0|F1MXE0_BOVIN	Heart development protein with EGF like domains 1 OS=Bos taurus OX=9913 GN=HEG1 PE=4 SV=3	BOVIN	3
230	3.88	3.97	23.56	15.56	12.44	sp|Q5E983|EF1B_BOVIN	Elongation factor 1-beta OS=Bos taurus OX=9913 GN=EEF1B PE=2 SV=3	BOVIN	2
231	3.76	3.81	8.16	4.32	4.32	tr|A0A452DI66|A0A452DI66_BOVIN	Prothrombin OS=Bos taurus OX=9913 GN=F2 PE=3 SV=1	BOVIN	2
232	3.72	19.6	18.67	18.34	14.29	tr|G3MXL3|G3MXL3_BOVIN	Keratin 3 OS=Bos taurus OX=9913 GN=KRT3 PE=1 SV=1	BOVIN	11
233	3.72	3.77	9.132	9.132	9.132	sp|Q58DM3|CD53_BOVIN	Leukocyte surface antigen CD53 OS=Bos taurus OX=9913 GN=CD53 PE=2 SV=1	BOVIN	2
234	3.67	3.83	19.21	13.56	13.56	tr|A0A452DJ43|A0A452DJ43_BOVIN	Serum amyloid A protein OS=Bos taurus OX=9913 GN=SAA2 PE=3 SV=1	BOVIN	3
235	3.65	3.97	15.17	9.991	3.515	tr|E1BF27|E1BF27_BOVIN	Solute carrier family 38 member 10 OS=Bos taurus OX=9913 GN=SLC38A10 PE=1 SV=3	BOVIN	3
236	3.64	3.73	13.63	8.829	7.678	tr|A0A3Q1N229|A0A3Q1N229_BOVIN	Dermokine OS=Bos taurus OX=9913 GN=DMKN PE=4 SV=1	BOVIN	3
237	3.63	3.76	14.89	10.64	4.631	tr|A0A452DIS2|A0A452DIS2_BOVIN	Integrin beta OS=Bos taurus OX=9913 GN=ITGB1 PE=3 SV=1	BOVIN	2
238	3.51	3.65	22.44	14.57	7.48	tr|A0A452DIF2|A0A452DIF2_BOVIN	Clathrin light chain OS=Bos taurus OX=9913 GN=CLTB PE=3 SV=1	BOVIN	2
239	3.36	3.46	15.06	11.86	5.769	sp|Q3SZZ7|FGL1_BOVIN	Fibrinogen-like protein 1 OS=Bos taurus OX=9913 GN=FGL1 PE=2 SV=1	BOVIN	2
240	3.35	15.33	61.73	61.22	61.22	tr|Q1RMN9|Q1RMN9_BOVIN	C4b-binding protein alpha-like OS=Bos taurus OX=9913 GN=LOC510860 PE=2 SV=1	BOVIN	10
241	3.27	3.35	5.219	3.075	2.33	tr|E1BFQ6|E1BFQ6_BOVIN	Integrin subunit alpha 6 OS=Bos taurus OX=9913 GN=ITGA6 PE=1 SV=1	BOVIN	2
242	3.2	3.28	20.13	12.34	8.766	sp|Q58D08|P5CR3_BOVIN	Pyrroline-5-carboxylate reductase 3 OS=Bos taurus OX=9913 GN=PYCR3 PE=2 SV=1	BOVIN	2
243	3.17	80.47	43.36	40.84	36.64	tr|A0A3Q1MNN6|A0A3Q1MNN6_BOVIN	Uncharacterized protein OS=Bos taurus OX=9913 GN=LOC506828 PE=3 SV=1	BOVIN	47
244	3.17	3.21	18.6	18.6	18.6	tr|D5MTL9|D5MTL9_BOVIN	Glycophorin B variant 1 OS=Bos taurus OX=9913 GN=gypb PE=2 SV=1	BOVIN	3
245	3.15	3.28	10.57	5.871	3.914	tr|F1MJQ3|F1MJQ3_BOVIN	Alpha-amylase OS=Bos taurus OX=9913 GN=AMY2B PE=3 SV=1	BOVIN	2
246	2.98	4.35	42.73	42.73	38.64	tr|A0A3Q1MUR2|A0A3Q1MUR2_BOVIN	Ig-like domain-containing protein OS=Bos taurus OX=9913 PE=4 SV=1	BOVIN	21
247	2.96	2.99	17.18	17.18	17.18	tr|G5E598|G5E598_BOVIN	CD99 molecule OS=Bos taurus OX=9913 GN=CD99 PE=1 SV=2	BOVIN	2
248	2.94	7.4	40.12	29.65	29.65	sp|Q5E9E2|MYL9_BOVIN	Myosin regulatory light polypeptide 9 OS=Bos taurus OX=9913 GN=MYL9 PE=2 SV=3	BOVIN	5
249	2.93	3.05	37.8	18.29	11.59				3
250	2.79	2.82	17.89	12.39	12.39	sp|Q2HJ22|CLD5_BOVIN	Claudin-5 OS=Bos taurus OX=9913 GN=CLDN5 PE=2 SV=1	BOVIN	2
252	2.71	2.74	16.02	9.223	9.223	tr|F1MK01|F1MK01_BOVIN	Uncharacterized protein OS=Bos taurus OX=9913 GN=MCEMP1 PE=1 SV=2	BOVIN	2
253	2.68	2.75	7.09	7.09	7.09	sp|Q3ZBD9|MARE1_BOVIN	Microtubule-associated protein RP/EB family member 1 OS=Bos taurus OX=9913 GN=MAPRE1 PE=2 SV=3	BOVIN	2
257	2.41	2.46	2.997	1.093	0.7805	tr|A0A3Q1M2T0|A0A3Q1M2T0_BOVIN	Uncharacterized protein OS=Bos taurus OX=9913 GN=MUC2 PE=1 SV=1	BOVIN	2
258	2.4	27.28	72.92	70	70	tr|F1MH40|F1MH40_BOVIN	Uncharacterized protein OS=Bos taurus OX=9913 PE=1 SV=2	BOVIN	48
259	2.37	2.43	37.57	18.23	14.36	sp|O46414|FRIH_BOVIN	Ferritin heavy chain OS=Bos taurus OX=9913 GN=FTH1 PE=2 SV=3	BOVIN	2
260	2.34	2.4	14.67	8.696	2.717	sp|Q3SZK8|NHRF1_BOVIN	Na(+)/H(+) exchange regulatory cofactor NHE-RF1 OS=Bos taurus OX=9913 GN=SLC9A3R1 PE=2 SV=1	BOVIN	2
261	2.33	56.05	81.84	80.76	76.96	tr|A0A3Q1M032|A0A3Q1M032_BOVIN	Uncharacterized protein OS=Bos taurus OX=9913 PE=1 SV=1	BOVIN	404
263	2.27	6.43	31.3	19.11	15.85	tr|A0A140T894|A0A140T894_BOVIN	14-3-3 protein beta/alpha OS=Bos taurus OX=9913 GN=YWHAB PE=3 SV=1	BOVIN	4
265	2.21	2.96	7.692	7.692	7.692	tr|G5E6P3|G5E6P3_BOVIN	G protein subunit alpha 13 OS=Bos taurus OX=9913 GN=GNA13 PE=3 SV=2	BOVIN	3
266	2.21	2.24	6.639	6.639	4.979	tr|E1BPV6|E1BPV6_BOVIN	Smoothelin like 1 OS=Bos taurus OX=9913 GN=SMTNL1 PE=4 SV=3	BOVIN	2
267	2.2	6.32	25	20.42	15.42	tr|A0A3Q1M119|A0A3Q1M119_BOVIN	14-3-3 protein epsilon OS=Bos taurus OX=9913 GN=YWHAE PE=1 SV=1	BOVIN	4
270	2.17	2.64	40	35.71	34.29	tr|G3MXG6|G3MXG6_BOVIN	Ig-like domain-containing protein OS=Bos taurus OX=9913 PE=4 SV=2	BOVIN	32
271	2.17	2.52	32.81	16.67	10.42	sp|A0JNJ5|MYL1_BOVIN	Myosin light chain 1/3, skeletal muscle isoform OS=Bos taurus OX=9913 GN=MYL1 PE=2 SV=1	BOVIN	2
274	2.14	2.28	3.618	3.618	3.618	tr|Q1JPD9|Q1JPD9_BOVIN	G protein-coupled receptor class C group 5 member B OS=Bos taurus OX=9913 GN=GPRC5B PE=2 SV=1	BOVIN	2
275	2.13	20.65	27.67	20.32	16.99	tr|M0QVY0|M0QVY0_BOVIN	IF rod domain-containing protein OS=Bos taurus OX=9913 GN=KRT6A PE=3 SV=1	BOVIN	13
277	2.11	2.28	21.45	11.42	8.304	sp|A4FV08|GNPI1_BOVIN	Glucosamine-6-phosphate isomerase 1 OS=Bos taurus OX=9913 GN=GNPDA1 PE=2 SV=1	BOVIN	2
279	2.1	2.29	16.11	8.511	2.432	tr|F1MMJ5|F1MMJ5_BOVIN	Fermitin family homolog 3 OS=Bos taurus OX=9913 GN=FERMT3 PE=3 SV=3	BOVIN	2
284	2.08	2.09	23.5	12.39	12.39	tr|A0A3Q1LJT1|A0A3Q1LJT1_BOVIN	Ig-like domain-containing protein OS=Bos taurus OX=9913 PE=4 SV=1	BOVIN	5
285	2.07	20.82	85.61	85.61	76.98	tr|F1MLW7|F1MLW7_BOVIN	Ig-like domain-containing protein OS=Bos taurus OX=9913 PE=4 SV=3	BOVIN	76
288	2.06	7.15	39.83	39.83	27.27	tr|A0A3Q1MT50|A0A3Q1MT50_BOVIN	Ig-like domain-containing protein OS=Bos taurus OX=9913 PE=4 SV=1	BOVIN	34
289	2.05	7.99	20.62	20.62	14.87	tr|A0A0A0MP92|A0A0A0MP92_BOVIN	Serpin A3-7 OS=Bos taurus OX=9913 GN=SERPINA3-7 PE=1 SV=1	BOVIN	6
290	2.04	9.27	43.59	43.59	43.59	tr|A0A3Q1LWV8|A0A3Q1LWV8_BOVIN	Ig-like domain-containing protein OS=Bos taurus OX=9913 PE=1 SV=1	BOVIN	63
291	2.03	3.66	38.81	29.22	29.22	tr|A0A3Q1ML26|A0A3Q1ML26_BOVIN	Ig-like domain-containing protein OS=Bos taurus OX=9913 PE=4 SV=1	BOVIN	39
294	2.01	9.24	17.45	14.89	14.89	tr|A0A452DJK6|A0A452DJK6_BOVIN	Serpin A3-1 OS=Bos taurus OX=9913 GN=SERPINA3-1 PE=3 SV=1	BOVIN	6
295	2.01	3.67	40	40	33.64	tr|A0A3Q1MI29|A0A3Q1MI29_BOVIN	Ig-like domain-containing protein OS=Bos taurus OX=9913 PE=4 SV=1	BOVIN	23
296	2.01	2.02	10.04	7.336	7.336	tr|A0A452DHW7|A0A452DHW7_BOVIN	Beta-casein OS=Bos taurus OX=9913 GN=CSN2 PE=1 SV=1	BOVIN	2
[truncated: 3 more columns]

## Sheet: NPT85 HTR
N	Unused	Total	%Cov	%Cov(50)	%Cov(95)	Accession	Name	Species	Peptides(95%)			Gene Ontology	Gene Names	Pathway	Interactions	Protein Families	Subcellular Location	Function	Disease	Tissue Specificity	Keywords	Modifications	Natural Variants	Glycosylations	Propeptide	Signal Peptide	Initiator Methionine	Sequence Conflicts	Sequence Uncertainties	Alternative Sequence	Non-Standard Residues	Lipidations	Disulfide Bonds	Cross Links	Protein Existence	InterPro	Polymorphism	PTM	RNA Editing	Active Site	Binding Site	Entry	Entry Name	Entry Status	Sequence	Protein Names	Organism	Sequence Length	Features
1	150.79	150.79	40.14	37.86	34.16	tr|A0A3Q1LLU1|A0A3Q1LLU1_BOVIN	von Willebrand factor OS=Bos taurus OX=9913 GN=VWF PE=4 SV=1	BOVIN	92
2	145.37	145.36	68.41	65.43	62.19	sp|Q7SIH1|A2MG_BOVIN	Alpha-2-macroglobulin OS=Bos taurus OX=9913 GN=A2M PE=1 SV=2	BOVIN	132
3	119.73	119.73	50.57	46.78	41.96	sp|Q2UVX4|CO3_BOVIN	Complement C3 OS=Bos taurus OX=9913 GN=C3 PE=1 SV=2	BOVIN	65
4	107.76	107.76	94.53	91.57	90.66	tr|G5E513|G5E513_BOVIN	Uncharacterized protein OS=Bos taurus OX=9913 PE=1 SV=2	BOVIN	473
5	96	96	78.75	75.62	74.14	tr|A0A140T897|A0A140T897_BOVIN	Albumin OS=Bos taurus OX=9913 GN=ALB PE=4 SV=1	BOVIN	76
6	84.97	84.97	28.19	24.66	19.13	tr|G3X6I0|G3X6I0_BOVIN	Uncharacterized protein OS=Bos taurus OX=9913 GN=FCGBP PE=1 SV=2	BOVIN	46
7	74.97	74.97	32.81	27.82	19.75	tr|F1MDH3|F1MDH3_BOVIN	Talin 1 OS=Bos taurus OX=9913 GN=TLN1 PE=1 SV=3	BOVIN	35
8	74.33	78.34	42.54	38.58	36.25	tr|F1MJK3|F1MJK3_BOVIN	Uncharacterized protein OS=Bos taurus OX=9913 GN=LOC506828 PE=3 SV=3	BOVIN	45
9	73.35	73.44	57.59	48.2	45.19	tr|F6QND5|F6QND5_BOVIN	Fibrinogen alpha chain OS=Bos taurus OX=9913 GN=FGA PE=4 SV=1	BOVIN	72
10	67.4	67.4	76.19	69.64	65.48	tr|A0A3Q1MG04|A0A3Q1MG04_BOVIN	Fibrinogen beta chain OS=Bos taurus OX=9913 GN=FGB PE=4 SV=1	BOVIN	78
11	67.05	67.38	26.73	23.51	19.68	tr|G5E5A8|G5E5A8_BOVIN	Fibronectin OS=Bos taurus OX=9913 GN=FN1 PE=4 SV=1	BOVIN	37
12	66.92	67.22	61.42	56.45	55.6	tr|A5D9E9|A5D9E9_BOVIN	Complement subcomponent C1r OS=Bos taurus OX=9913 GN=C1R PE=2 SV=1	BOVIN	55
13	65.86	66.45	19.75	12.7	8.408	tr|E1BNR0|E1BNR0_BOVIN	Apolipoprotein B OS=Bos taurus OX=9913 GN=APOB PE=1 SV=3	BOVIN	31
14	63.54	63.54	31.82	28.3	24.61	tr|F1MVK1|F1MVK1_BOVIN	C4a anaphylatoxin OS=Bos taurus OX=9913 GN=LOC107131209 PE=4 SV=3	BOVIN	33
15	57	57	62.67	53.97	46.5				35
16	51.4	51.41	59.17	46.98	43.84	tr|A0A3Q1M0U9|A0A3Q1M0U9_BOVIN	15S Mg(2+)-ATPase p97 subunit OS=Bos taurus OX=9913 GN=VCP PE=3 SV=1	BOVIN	27
17	48.85	48.85	55.88	53.88	53.88	tr|A6QNW7|A6QNW7_BOVIN	CD5 molecule like OS=Bos taurus OX=9913 GN=CD5L PE=2 SV=1	BOVIN	79
18	46.32	46.32	52.45	50.42	41.32				31
19	46.14	46.18	74.48	63.45	62.07	tr|Q3SZZ9|Q3SZZ9_BOVIN	FGG protein OS=Bos taurus OX=9913 GN=FGG PE=2 SV=1	BOVIN	58
20	44.8	45.05	17.91	15.35	9.426	sp|P01267|THYG_BOVIN	Thyroglobulin OS=Bos taurus OX=9913 GN=TG PE=1 SV=1	BOVIN	22
21	43.95	43.97	57.24	55.11	41.05	tr|G3X6N3|G3X6N3_BOVIN	Beta-1 metal-binding globulin OS=Bos taurus OX=9913 GN=TF PE=1 SV=2	BOVIN	24
22	41.48	41.48	56.73	56.73	48.37	tr|Q3SX06|Q3SX06_BOVIN	Myocilin OS=Bos taurus OX=9913 GN=MYOC PE=2 SV=1	BOVIN	26
23	41.4	44.97	53.18	52.87	45.89				25
24	40.17	40.27	20.55	15.64	10.39	tr|F1N169|F1N169_BOVIN	Filamin A OS=Bos taurus OX=9913 GN=FLNA PE=1 SV=3	BOVIN	21
25	37.89	37.89	66.79	66.04	66.04	sp|P15497|APOA1_BOVIN	Apolipoprotein A-I OS=Bos taurus OX=9913 GN=APOA1 PE=1 SV=3	BOVIN	23
26	36.82	36.9	14.56	8.457	5.078	tr|E1BKL9|E1BKL9_BOVIN	FAT atypical cadherin 1 OS=Bos taurus OX=9913 GN=FAT1 PE=4 SV=3	BOVIN	20
27	35.01	36.07	65.81	54.9	45.1				28
28	34.62	34.65	75	72.92	70.42	tr|F1MH40|F1MH40_BOVIN	Uncharacterized protein OS=Bos taurus OX=9913 PE=1 SV=2	BOVIN	67
29	33.93	34.03	66.92	65.13	58.46	tr|A0A3Q1MB98|A0A3Q1MB98_BOVIN	Haptoglobin OS=Bos taurus OX=9913 GN=HP PE=3 SV=1	BOVIN	26
30	33.77	34.03	36.02	33.97	28.51	sp|Q76LV2|HS90A_BOVIN	Heat shock protein HSP 90-alpha OS=Bos taurus OX=9913 GN=HSP90AA1 PE=1 SV=3	BOVIN	19
31	32.11	32.11	27.65	25.7	21.14	tr|F1N076|F1N076_BOVIN	Ceruloplasmin OS=Bos taurus OX=9913 GN=CP PE=1 SV=3	BOVIN	19
32	30.18	30.18	52.47	44.52	37.85	tr|F1N3Q7|F1N3Q7_BOVIN	Apolipoprotein A-IV OS=Bos taurus OX=9913 GN=APOA4 PE=3 SV=2	BOVIN	18
33	28.61	28.61	32.36	23.72	13.4	tr|F1N789|F1N789_BOVIN	Metavinculin OS=Bos taurus OX=9913 GN=VCL PE=1 SV=1	BOVIN	13
34	28.5	28.52	35.01	32.5	25.76	sp|P81265|PIGR_BOVIN	Polymeric immunoglobulin receptor OS=Bos taurus OX=9913 GN=PIGR PE=2 SV=1	BOVIN	16
35	28.25	28.29	52.22	52.22	50	tr|A0A3Q1LPF0|A0A3Q1LPF0_BOVIN	Apolipoprotein E OS=Bos taurus OX=9913 GN=APOE PE=3 SV=1	BOVIN	21
36	27.46	27.53	32.77	28.61	21.59	tr|E1BIG6|E1BIG6_BOVIN	Transferrin receptor protein 1 OS=Bos taurus OX=9913 GN=TFRC PE=3 SV=3	BOVIN	15
37	27.05	27.07	38.5	38.5	34.62	sp|P17697|CLUS_BOVIN	Clusterin OS=Bos taurus OX=9913 GN=CLU PE=1 SV=1	BOVIN	15
38	26.86	26.88	35.57	30.66	25.74	sp|Q28065|C4BPA_BOVIN	C4b-binding protein alpha chain OS=Bos taurus OX=9913 GN=C4BPA PE=2 SV=1	BOVIN	13
39	26.61	26.62	90.34	90.34	89.66	sp|P02070|HBB_BOVIN	Hemoglobin subunit beta OS=Bos taurus OX=9913 GN=HBB PE=1 SV=1	BOVIN	22
40	26.08	26.1	64.34	54.11	52.37	tr|A5PKC2|A5PKC2_BOVIN	SHBG protein OS=Bos taurus OX=9913 GN=SHBG PE=2 SV=1	BOVIN	18
41	25.95	26.1	43.57	40.96	35.51	tr|Q2KJB3|Q2KJB3_BOVIN	Angiopoietin-like 3 OS=Bos taurus OX=9913 GN=ANGPTL3 PE=2 SV=1	BOVIN	15
42	25.56	25.64	60.31	60.31	43.44	tr|A0A3Q1LPG0|A0A3Q1LPG0_BOVIN	Uncharacterized protein OS=Bos taurus OX=9913 PE=1 SV=1	BOVIN	23
43	25.38	25.41	36.58	27.75	27.75	sp|A7E3W2|LG3BP_BOVIN	Galectin-3-binding protein OS=Bos taurus OX=9913 GN=LGALS3BP PE=1 SV=1	BOVIN	21
44	24.89	24.9	26.26	24.54	23.08	tr|G3N2N7|G3N2N7_BOVIN	Calpain inhibitor OS=Bos taurus OX=9913 GN=CAST PE=1 SV=2	BOVIN	13
45	24.38	24.39	100	100	100		protein|		25
46	24.08	24.3	24.02	17.78	10.17	sp|Q28178|TSP1_BOVIN	Thrombospondin-1 OS=Bos taurus OX=9913 GN=THBS1 PE=2 SV=2	BOVIN	11
47	23.85	23.88	57.95	57.68	44.2	sp|P23805|CONG_BOVIN	Conglutinin OS=Bos taurus OX=9913 GN=CGN1 PE=1 SV=2	BOVIN	31
48	23.55	23.67	32.48	30.88	26.72	sp|P00735|THRB_BOVIN	Prothrombin OS=Bos taurus OX=9913 GN=F2 PE=1 SV=2	BOVIN	12
49	23.27	23.34	34.14	33.29	26.88	tr|F1MYN5|F1MYN5_BOVIN	Fibulin-1 OS=Bos taurus OX=9913 GN=FBLN1 PE=1 SV=3	BOVIN	13
50	23.11	23.95	66.56	64.11	59.51	tr|G3N0V0|G3N0V0_BOVIN	Uncharacterized protein OS=Bos taurus OX=9913 PE=1 SV=1	BOVIN	32
51	22.85	22.88	29.55	29.55	24.46	tr|F1MJQ3|F1MJQ3_BOVIN	Alpha-amylase OS=Bos taurus OX=9913 GN=AMY2B PE=3 SV=1	BOVIN	13
52	21.79	21.86	35.29	35.29	33.77	sp|Q3SZV7|HEMO_BOVIN	Hemopexin OS=Bos taurus OX=9913 GN=HPX PE=2 SV=1	BOVIN	16
53	21.09	21.1	29.82	29.82	25.69	tr|F1MNV5|F1MNV5_BOVIN	Kininogen-1 OS=Bos taurus OX=9913 GN=KNG1 PE=4 SV=2	BOVIN	11
54	20.71	20.72	31.99	28.7	23.03	tr|F1MH22|F1MH22_BOVIN	Oncoprotein-induced transcript 3 protein OS=Bos taurus OX=9913 GN=OIT3 PE=4 SV=3	BOVIN	12
55	20.65	20.7	51.42	43.26	25.24	sp|P00432|CATA_BOVIN	Catalase OS=Bos taurus OX=9913 GN=CAT PE=1 SV=3	BOVIN	12
56	20.33	20.35	79.18	73.5	73.5	tr|F1N160|F1N160_BOVIN	Uncharacterized protein OS=Bos taurus OX=9913 PE=4 SV=3	BOVIN	73
57	19.88	20.06	63.67	60	52.65	sp|P63103|1433Z_BOVIN	14-3-3 protein zeta/delta OS=Bos taurus OX=9913 GN=YWHAZ PE=1 SV=1	BOVIN	12
58	19.08	19.12	51.84	38.34	38.34	tr|G3N3D4|G3N3D4_BOVIN	Potassium channel tetramerization domain containing 12 OS=Bos taurus OX=9913 GN=KCTD12 PE=1 SV=1	BOVIN	11
59	18.11	18.13	44.59	38.1	38.1				58
60	17.93	18.02	50.61	50.61	34.24	sp|O97764|QOR_BOVIN	Zeta-crystallin OS=Bos taurus OX=9913 GN=CRYZ PE=2 SV=2	BOVIN	9
61	17.59	17.66	73.96	69.27	65.1	tr|G3N0S9|G3N0S9_BOVIN	Uncharacterized protein OS=Bos taurus OX=9913 PE=4 SV=2	BOVIN	14
62	17.08	17.15	22.15	13.98	13.12	tr|Q9XSW5|Q9XSW5_BOVIN	Anion exchange protein OS=Bos taurus OX=9913 GN=SLC4A1 PE=2 SV=1	BOVIN	10
63	16.93	17.03	23.87	16.74	11.29	tr|E1BF27|E1BF27_BOVIN	Solute carrier family 38 member 10 OS=Bos taurus OX=9913 GN=SLC38A10 PE=1 SV=3	BOVIN	8
64	16.27	16.3	28.16	24.06	19.8	tr|A0A3Q1MJT2|A0A3Q1MJT2_BOVIN	Alpha-1B-glycoprotein OS=Bos taurus OX=9913 GN=A1BG PE=1 SV=1	BOVIN	9
65	16	16.01	43.78	43.78	43.37	sp|O02659|MBL2_BOVIN	Mannose-binding protein C OS=Bos taurus OX=9913 GN=MBL PE=2 SV=1	BOVIN	18
66	15.53	21.63	55.14	55.14	47.04	sp|P42916|CL43_BOVIN	Collectin-43 OS=Bos taurus OX=9913 GN=CL43 PE=1 SV=2	BOVIN	19
67	15.46	15.52	39.38	31.08	26.64	tr|F1ME46|F1ME46_BOVIN	Lectin, mannose binding 1 OS=Bos taurus OX=9913 GN=LMAN1 PE=1 SV=3	BOVIN	10
68	15.25	21.17	56.13	56.13	53.13	tr|A0A3Q1M3L6|A0A3Q1M3L6_BOVIN	Uncharacterized protein OS=Bos taurus OX=9913 PE=1 SV=1	BOVIN	37
69	14.96	15.03	38.55	28.19	20.48	tr|F1MYZ7|F1MYZ7_BOVIN	Fumarylacetoacetase OS=Bos taurus OX=9913 GN=FAH PE=3 SV=3	BOVIN	10
70	14.86	15.01	15.43	13.64	11.21	tr|A5D7R6|A5D7R6_BOVIN	ITIH2 protein OS=Bos taurus OX=9913 GN=ITIH2 PE=1 SV=1	BOVIN	9
71	14.45	14.47	26.78	26.78	21.97	tr|A0A3S5ZPP1|A0A3S5ZPP1_BOVIN	FGGY_N domain-containing protein OS=Bos taurus OX=9913 GN=SHPK PE=1 SV=1	BOVIN	8
72	14.17	14.24	24.81	22.57	14.93	tr|F1MKS5|F1MKS5_BOVIN	Histidine-rich glycoprotein OS=Bos taurus OX=9913 GN=HRG PE=4 SV=3	BOVIN	6
73	13.82	14.01	22.66	14.11	6.774	tr|A0A3Q1MP45|A0A3Q1MP45_BOVIN	Complement factor H OS=Bos taurus OX=9913 GN=CFH PE=4 SV=1	BOVIN	7
74	13.64	13.65	50.81	43.55	43.55	tr|F1MTW5|F1MTW5_BOVIN	Liver mannan-binding lectin OS=Bos taurus OX=9913 GN=MBL1 PE=2 SV=1	BOVIN	19
75	13.29	13.3	31.17	31.17	24.38	tr|A5D7L1|A5D7L1_BOVIN	C-type lectin domain containing 11A OS=Bos taurus OX=9913 GN=CLEC11A PE=2 SV=1	BOVIN	7
76	13.1	13.17	24.16	22.12	16.91	tr|A0A452DHV7|A0A452DHV7_BOVIN	Betaine--homocysteine S-methyltransferase 1 OS=Bos taurus OX=9913 GN=BHMT PE=4 SV=1	BOVIN	6
77	13.06	63.45	30.44	27.69	24.01	tr|E1BH06|E1BH06_BOVIN	C4a anaphylatoxin OS=Bos taurus OX=9913 GN=C4A PE=1 SV=3	BOVIN	32
78	12.77	12.78	30.86	30.86	27.57	tr|A0A3Q1N764|A0A3Q1N764_BOVIN	Collectin-11 OS=Bos taurus OX=9913 GN=COLEC11 PE=4 SV=1	BOVIN	8
79	12.7	12.8	40.9	35.55	20.34	tr|A0A3S5ZPN1|A0A3S5ZPN1_BOVIN	Angiopoietin like 6 OS=Bos taurus OX=9913 GN=ANGPTL6 PE=2 SV=1	BOVIN	7
80	12.48	12.53	64	48	48	sp|P00974|BPT1_BOVIN	Pancreatic trypsin inhibitor OS=Bos taurus OX=9913 PE=1 SV=2	BOVIN	45
81	11.88	11.94	33.2	33.2	30.77	sp|Q2KIV9|C1QB_BOVIN	Complement C1q subcomponent subunit B OS=Bos taurus OX=9913 GN=C1QB PE=1 SV=1	BOVIN	11
82	11.68	11.85	26.36	22.88	15.69	tr|E1BL29|E1BL29_BOVIN	Bleomycin hydrolase OS=Bos taurus OX=9913 GN=BLMH PE=3 SV=1	BOVIN	6
83	11.64	11.7	59.86	59.86	57.04	sp|P01966|HBA_BOVIN	Hemoglobin subunit alpha OS=Bos taurus OX=9913 GN=HBA PE=1 SV=2	BOVIN	7
84	11.64	11.68	29.27	25.61	25.61	tr|A0A3Q1M564|A0A3Q1M564_BOVIN	Adiponectin OS=Bos taurus OX=9913 GN=ADIPOQ PE=4 SV=1	BOVIN	10
85	11.52	14.74	25.44	14.95	13.59	tr|F1MC11|F1MC11_BOVIN	Keratin, type I cytoskeletal 14 OS=Bos taurus OX=9913 GN=KRT14 PE=1 SV=3	BOVIN	10
86	11.45	90.38	83.86	76.77	75.59	tr|G5E5T5|G5E5T5_BOVIN	Uncharacterized protein OS=Bos taurus OX=9913 PE=1 SV=2	BOVIN	385
87	11.28	11.36	28.41	28.41	22.9	tr|A0A140T843|A0A140T843_BOVIN	Apolipoprotein H OS=Bos taurus OX=9913 GN=APOH PE=4 SV=1	BOVIN	6
88	11.26	11.32	18.08	14.5	14.5	tr|A5D984|A5D984_BOVIN	Pyruvate kinase OS=Bos taurus OX=9913 GN=PKM PE=1 SV=1	BOVIN	6
89	10.82	10.86	24.28	24.28	24.28	tr|A0A3B0IZF8|A0A3B0IZF8_BOVIN	Adiponectin B OS=Bos taurus OX=9913 GN=C1QC PE=4 SV=1	BOVIN	9
90	10.77	10.86	19.96	18.56	13.66	tr|F1N3V0|F1N3V0_BOVIN	Malic enzyme OS=Bos taurus OX=9913 GN=ME1 PE=3 SV=3	BOVIN	6
91	10.62	10.66	25.81	25.81	22.18	tr|A0A3Q1LFQ2|A0A3Q1LFQ2_BOVIN	Uncharacterized protein OS=Bos taurus OX=9913 PE=3 SV=1	BOVIN	5
92	10.57	10.59	40.24	26.22	24.09	sp|Q2KJ39|RCN3_BOVIN	Reticulocalbin-3 OS=Bos taurus OX=9913 GN=RCN3 PE=2 SV=1	BOVIN	6
93	10.48	10.62	72.82	71.84	71.84	tr|A0A3Q1MSF6|A0A3Q1MSF6_BOVIN	Ig-like domain-containing protein OS=Bos taurus OX=9913 PE=4 SV=1	BOVIN	77
94	10.4	13.28	23.35	23.35	17.01	tr|A0A3Q1M315|A0A3Q1M315_BOVIN	Uncharacterized protein OS=Bos taurus OX=9913 GN=LOC790886 PE=4 SV=1	BOVIN	8
95	10.18	10.31	23.6	21.12	15.51	tr|B8YB76|B8YB76_BOVIN	Homogentisate 1,2-dioxygenase OS=Bos taurus OX=9913 GN=HGD PE=1 SV=1	BOVIN	5
96	10.11	10.12	64	45.71	41.71	sp|O46415|FRIL_BOVIN	Ferritin light chain OS=Bos taurus OX=9913 GN=FTL PE=2 SV=3	BOVIN	5
97	10.1	10.22	12.95	10.65	7.77	tr|F1MJ12|F1MJ12_BOVIN	Complement C1s subcomponent OS=Bos taurus OX=9913 GN=C1S PE=4 SV=1	BOVIN	5
98	10.06	10.17	30.52	30.52	22.09	tr|G3MXB5|G3MXB5_BOVIN	Uncharacterized protein OS=Bos taurus OX=9913 PE=1 SV=2	BOVIN	8
99	9.89	9.99	23.66	20.28	18.31	tr|Q2KIW1|Q2KIW1_BOVIN	Paraoxonase 1 OS=Bos taurus OX=9913 GN=PON1 PE=1 SV=1	BOVIN	6
100	9.87	10.02	61.78	54.14	51.59	tr|Q3SYR8|Q3SYR8_BOVIN	Immunoglobulin J chain OS=Bos taurus OX=9913 GN=JCHAIN PE=1 SV=1	BOVIN	15
101	9.72	9.83	72.47	59.55	51.12	sp|P02754|LACB_BOVIN	Beta-lactoglobulin OS=Bos taurus OX=9913 GN=LGB PE=1 SV=3	BOVIN	6
102	9.55	9.62	21.72	21.72	16.39	sp|Q5E9E3|C1QA_BOVIN	Complement C1q subcomponent subunit A OS=Bos taurus OX=9913 GN=C1QA PE=2 SV=1	BOVIN	6
103	9.51	9.73	12.34	8.476	7.511	tr|F1MM86|F1MM86_BOVIN	Complement component C6 OS=Bos taurus OX=9913 GN=C6 PE=3 SV=2	BOVIN	6
104	9.47	9.69	25.18	20.62	13.43	tr|A0A0A0MP92|A0A0A0MP92_BOVIN	Serpin A3-7 OS=Bos taurus OX=9913 GN=SERPINA3-7 PE=1 SV=1	BOVIN	5
105	9.39	9.74	32.38	29.77	19.06	sp|Q2TA49|VASP_BOVIN	Vasodilator-stimulated phosphoprotein OS=Bos taurus OX=9913 GN=VASP PE=2 SV=3	BOVIN	6
106	9.15	9.7	28.77	22.88	9.359	sp|Q2HJ49|MOES_BOVIN	Moesin OS=Bos taurus OX=9913 GN=MSN PE=2 SV=3	BOVIN	5
107	9.01	9.32	18.22	10.68	8.356	sp|P80227|ACPH_BOVIN	Acylamino-acid-releasing enzyme OS=Bos taurus OX=9913 GN=APEH PE=1 SV=2	BOVIN	5
108	8.81	8.94	15.51	12.66	11.41	tr|A0A140T871|A0A140T871_BOVIN	Glutamate dehydrogenase (NAD(P)(+)) OS=Bos taurus OX=9913 GN=GLUD1 PE=1 SV=1	BOVIN	6
109	8.75	8.91	20.68	15.1	6.127	tr|A0A3Q1MPS4|A0A3Q1MPS4_BOVIN	Alpha-actinin-1 OS=Bos taurus OX=9913 GN=ACTN1 PE=1 SV=1	BOVIN	6
110	8.31	8.37	32.53	30.13	16.8	sp|P63258|ACTG_BOVIN	Actin, cytoplasmic 2 OS=Bos taurus OX=9913 GN=ACTG1 PE=1 SV=1	BOVIN	5
111	8.24	8.28	16.81	9.513	7.743	sp|Q3SWY2|ILK_BOVIN	Integrin-linked protein kinase OS=Bos taurus OX=9913 GN=ILK PE=2 SV=1	BOVIN	4
112	8.12	8.18	22	15.91	10.76	sp|Q27975|HS71A_BOVIN	Heat shock 70 kDa protein 1A OS=Bos taurus OX=9913 GN=HSPA1A PE=1 SV=2	BOVIN	5
113	8.05	8.09	37.69	33.67	29.15	sp|Q9BGI3|PRDX2_BOVIN	Peroxiredoxin-2 OS=Bos taurus OX=9913 GN=PRDX2 PE=2 SV=1	BOVIN	4
114	8.02	8.02	25.63	15.16	15.16	tr|A0A3Q1MLF4|A0A3Q1MLF4_BOVIN	C-type lectin domain-containing protein OS=Bos taurus OX=9913 GN=COLEC10 PE=4 SV=1	BOVIN	4
115	7.76	7.78	12.19	8.04	5.653	tr|A2VDQ6|A2VDQ6_BOVIN	Cadherin 11 OS=Bos taurus OX=9913 GN=CDH11 PE=2 SV=1	BOVIN	4
116	7.47	7.49	39.02	39.02	39.02	tr|G3N033|G3N033_BOVIN	Ig-like domain-containing protein OS=Bos taurus OX=9913 PE=4 SV=2	BOVIN	5
117	7.39	7.41	5.125	4.555	3.63	tr|A0A3Q1MSA0|A0A3Q1MSA0_BOVIN	Peroxidase OS=Bos taurus OX=9913 GN=PXDN PE=4 SV=1	BOVIN	4
118	7.38	7.4	16.06	14.43	9.959	sp|P28800|A2AP_BOVIN	Alpha-2-antiplasmin OS=Bos taurus OX=9913 GN=SERPINF2 PE=1 SV=2	BOVIN	4
119	7.37	7.39	15.38	10.55	9.302	tr|Q08DQ6|Q08DQ6_BOVIN	Zyxin OS=Bos taurus OX=9913 GN=ZYX PE=1 SV=1	BOVIN	4
120	7.36	7.38	2.428	1.387	1.127	tr|F1MUS6|F1MUS6_BOVIN	Reelin OS=Bos taurus OX=9913 GN=RELN PE=4 SV=3	BOVIN	4
121	7.35	7.37	28.52	18.66	16.2	tr|A8E4P3|A8E4P3_BOVIN	STOM protein OS=Bos taurus OX=9913 GN=STOM PE=1 SV=1	BOVIN	6
122	7.33	7.43	50.9	50.9	50.9	tr|G3N1H5|G3N1H5_BOVIN	Ig-like domain-containing protein OS=Bos taurus OX=9913 GN=LOC100300716 PE=4 SV=2	BOVIN	32
123	7.23	7.37	8.328	6.639	3.44	tr|G3MWT9|G3MWT9_BOVIN	A-kinase anchoring protein 12 OS=Bos taurus OX=9913 GN=AKAP12 PE=1 SV=2	BOVIN	4
124	7.2	7.26	27.9	20.74	8.395	tr|F1MHR4|F1MHR4_BOVIN	Phosphatidylinositol-5-phosphate 4-kinase type 2 alpha OS=Bos taurus OX=9913 GN=PIP4K2A PE=4 SV=2	BOVIN	3
125	7.15	7.19	21.55	21.55	13.79	tr|Q17QC8|Q17QC8_BOVIN	Complement factor properdin OS=Bos taurus OX=9913 GN=CFP PE=2 SV=1	BOVIN	5
126	6.91	7.02	13.3	8.374	3.202	tr|E1B726|E1B726_BOVIN	Plasminogen OS=Bos taurus OX=9913 GN=PLG PE=3 SV=2	BOVIN	3
127	6.81	6.88	18.95	18.95	14.71	tr|A0A3Q1MUW6|A0A3Q1MUW6_BOVIN	Ig-like domain-containing protein OS=Bos taurus OX=9913 PE=3 SV=1	BOVIN	4
128	6.78	17.31	31.03	23.48	18.72				15
129	6.78	6.85	22.28	15.32	15.32	sp|P12763|FETUA_BOVIN	Alpha-2-HS-glycoprotein OS=Bos taurus OX=9913 GN=AHSG PE=1 SV=2	BOVIN	5
130	6.57	6.72	34.05	12.06	10.19	tr|Q3T0V2|Q3T0V2_BOVIN	N-acyl-L-amino-acid amidohydrolase OS=Bos taurus OX=9913 GN=ACY1 PE=1 SV=1	BOVIN	4
131	6.5	6.58	21.14	21.14	16.26	tr|A7MB82|A7MB82_BOVIN	Adiponectin M OS=Bos taurus OX=9913 GN=C1QTNF3 PE=2 SV=1	BOVIN	4
132	6.06	6.07	17.74	10.4	7.339	tr|Q3SYW7|Q3SYW7_BOVIN	SPARC like 1 OS=Bos taurus OX=9913 GN=SPARCL1 PE=2 SV=1	BOVIN	3
133	6.06	6.07	18.01	16.63	16.63	tr|A0A3Q1MA45|A0A3Q1MA45_BOVIN	Uncharacterized protein OS=Bos taurus OX=9913 PE=4 SV=1	BOVIN	8
134	6.04	6.13	14.64	13.2	6.392	tr|Q3SYW3|Q3SYW3_BOVIN	Hematopoietic cell-specific Lyn substrate 1 OS=Bos taurus OX=9913 GN=HCLS1 PE=1 SV=1	BOVIN	3
135	6.03	6.17	10.5	9.047	5.816	tr|A0A3Q1NAF6|A0A3Q1NAF6_BOVIN	Vitamin K-dependent protein S OS=Bos taurus OX=9913 GN=PROS1 PE=4 SV=1	BOVIN	4
136	6	16.48	38.2	38.2	38.2	tr|F1MLW8|F1MLW8_BOVIN	Uncharacterized protein OS=Bos taurus OX=9913 GN=LOC100847119 PE=1 SV=2	BOVIN	39
137	6	6	17.96	17.96	17.96	tr|A0A3Q1NG86|A0A3Q1NG86_BOVIN	Alpha-S1-casein OS=Bos taurus OX=9913 GN=CSN1S1 PE=1 SV=1	BOVIN	3
138	5.74	5.77	8.232	5.128	5.128	tr|A4FV90|A4FV90_BOVIN	Propanoyl-CoA:carbon dioxide ligase subunit alpha OS=Bos taurus OX=9913 GN=PCCA PE=1 SV=1	BOVIN	3
139	5.64	5.66	5.083	3.783	3.783	tr|F1N1I6|F1N1I6_BOVIN	Actin-depolymerizing factor OS=Bos taurus OX=9913 GN=GSN PE=1 SV=2	BOVIN	3
140	5.58	5.63	38	38	22	tr|A0A452DID9|A0A452DID9_BOVIN	Myosin light polypeptide 6 OS=Bos taurus OX=9913 GN=MYL6 PE=1 SV=1	BOVIN	3
141	5.57	5.65	8.727	6.157	2.57	tr|F1MPU0|F1MPU0_BOVIN	Clathrin heavy chain OS=Bos taurus OX=9913 GN=CLTC PE=1 SV=3	BOVIN	3
142	5.47	5.52	14	11.56	8.889	tr|E1BJK2|E1BJK2_BOVIN	Tubulin beta chain OS=Bos taurus OX=9913 GN=TUBB1 PE=3 SV=1	BOVIN	3
143	5.43	5.46	23.89	20.8	20.8	sp|P30932|CD9_BOVIN	CD9 antigen OS=Bos taurus OX=9913 GN=CD9 PE=2 SV=2	BOVIN	3
144	5.4	5.5	19.95	15.46	15.46	tr|Q3SX36|Q3SX36_BOVIN	TFG protein OS=Bos taurus OX=9913 GN=TFG PE=1 SV=1	BOVIN	6
145	5.38	5.52	15.82	10.29	7.527	tr|E1BCW0|E1BCW0_BOVIN	HGF activator OS=Bos taurus OX=9913 GN=HGFAC PE=4 SV=3	BOVIN	4
146	5.37	7.28	40.81	39.01	34.98	tr|A0A3Q1MFI7|A0A3Q1MFI7_BOVIN	Ig-like domain-containing protein OS=Bos taurus OX=9913 GN=LOC104968484 PE=4 SV=1	BOVIN	49
147	5.32	5.39	18.59	15.71	8.377	tr|G3X6Q8|G3X6Q8_BOVIN	Pentraxin-related protein PTX3 OS=Bos taurus OX=9913 GN=PTX3 PE=4 SV=1	BOVIN	3
148	5.18	16	30.3	20.54	10.77	tr|M0QVZ6|M0QVZ6_BOVIN	Keratin, type II cytoskeletal 5 OS=Bos taurus OX=9913 GN=KRT5 PE=3 SV=2	BOVIN	6
149	5.08	5.2	21.39	15.87	12.98	sp|P34955|A1AT_BOVIN	Alpha-1-antiproteinase OS=Bos taurus OX=9913 GN=SERPINA1 PE=1 SV=1	BOVIN	5
150	5	5.2	8.598	8.598	6.217	sp|P35445|COMP_BOVIN	Cartilage oligomeric matrix protein OS=Bos taurus OX=9913 GN=COMP PE=1 SV=2	BOVIN	4
151	4.98	5.14	2.449	1.044	0.4817	tr|E1B949|E1B949_BOVIN	FAT atypical cadherin 4 OS=Bos taurus OX=9913 GN=FAT4 PE=4 SV=3	BOVIN	3
152	4.67	10.15	46.75	39.83	39.83	tr|A0A3Q1MT50|A0A3Q1MT50_BOVIN	Ig-like domain-containing protein OS=Bos taurus OX=9913 PE=4 SV=1	BOVIN	42
153	4.52	4.59	37.8	33.86	25.2	sp|Q3SYR5|APOC4_BOVIN	Apolipoprotein C-IV OS=Bos taurus OX=9913 GN=APOC4 PE=2 SV=1	BOVIN	3
154	4.52	4.55	44.16	44.16	32.47	tr|A0A3Q1M4K3|A0A3Q1M4K3_BOVIN	Ubiquitin-like domain-containing protein OS=Bos taurus OX=9913 GN=LOC101902760 PE=4 SV=1	BOVIN	2
155	4.44	4.46	20.42	16.26	7.266	sp|A4FV08|GNPI1_BOVIN	Glucosamine-6-phosphate isomerase 1 OS=Bos taurus OX=9913 GN=GNPDA1 PE=2 SV=1	BOVIN	2
156	4.43	4.45	25.79	20.53	15.26	tr|A0A140T8A9|A0A140T8A9_BOVIN	Kappa-casein OS=Bos taurus OX=9913 GN=CSN3 PE=3 SV=1	BOVIN	3
157	4.4	4.49	6.74	4.657	2.206	sp|A6QR11|NELL2_BOVIN	Protein kinase C-binding protein NELL2 OS=Bos taurus OX=9913 GN=NELL2 PE=2 SV=1	BOVIN	2
158	4.36	4.52	43.65	31.49	22.65	sp|O46414|FRIH_BOVIN	Ferritin heavy chain OS=Bos taurus OX=9913 GN=FTH1 PE=2 SV=3	BOVIN	5
159	4.03	4.04	10.17	5.95	5.95	tr|A0A3Q1N229|A0A3Q1N229_BOVIN	Dermokine OS=Bos taurus OX=9913 GN=DMKN PE=4 SV=1	BOVIN	2
160	4.03	4.03	23.5	23.5	23.5	tr|A0A3Q1LJT1|A0A3Q1LJT1_BOVIN	Ig-like domain-containing protein OS=Bos taurus OX=9913 PE=4 SV=1	BOVIN	9
161	4.03	4.03	10.32	5.076	5.076	tr|E1BH94|E1BH94_BOVIN	Peptidoglycan recognition protein 2 OS=Bos taurus OX=9913 GN=PGLYRP2 PE=3 SV=3	BOVIN	2
162	4.02	32.43	75.42	70.83	70.42	tr|F1MZ96|F1MZ96_BOVIN	Uncharacterized protein OS=Bos taurus OX=9913 PE=1 SV=3	BOVIN	78
163	4.02	4.02	9.751	4.979	4.979	tr|A6QQP5|A6QQP5_BOVIN	SPN protein OS=Bos taurus OX=9913 GN=SPN PE=2 SV=1	BOVIN	2
164	4.01	7.19	39.55	39.55	39.55	tr|A0A3Q1MUR2|A0A3Q1MUR2_BOVIN	Ig-like domain-containing protein OS=Bos taurus OX=9913 PE=4 SV=1	BOVIN	54
165	4.01	7.14	39.91	39.91	39.91	tr|G3N188|G3N188_BOVIN	Ig-like domain-containing protein OS=Bos taurus OX=9913 PE=4 SV=2	BOVIN	30
166	4	4	18.6	18.6	18.6	tr|D5MTL9|D5MTL9_BOVIN	Glycophorin B variant 1 OS=Bos taurus OX=9913 GN=gypb PE=2 SV=1	BOVIN	3
167	3.95	4.09	7.973	4.54	2.879	tr|A0A3Q1LW96|A0A3Q1LW96_BOVIN	Inter-alpha-trypsin inhibitor heavy chain H1 OS=Bos taurus OX=9913 GN=ITIH1 PE=1 SV=1	BOVIN	3
168	3.94	3.99	9.454	7.983	5.672	tr|Q3ZBS7|Q3ZBS7_BOVIN	Vitronectin OS=Bos taurus OX=9913 GN=VTN PE=1 SV=1	BOVIN	2
169	3.71	3.83	28.39	19.92	16.53	sp|Q3ZCD0|CD81_BOVIN	CD81 antigen OS=Bos taurus OX=9913 GN=CD81 PE=2 SV=1	BOVIN	2
170	3.7	3.78	2.136	1.298	1.005	tr|F1MPE9|F1MPE9_BOVIN	Uncharacterized protein OS=Bos taurus OX=9913 GN=NOTCH2 PE=3 SV=3	BOVIN	2
171	3.65	3.71	12.02	4.264	4.264	tr|E1BFN6|E1BFN6_BOVIN	Dihydropyrimidinase OS=Bos taurus OX=9913 GN=DPYS PE=1 SV=3	BOVIN	2
172	3.58	3.63	8.861	5.907	5.907	tr|F1N5M2|F1N5M2_BOVIN	Gc-globulin OS=Bos taurus OX=9913 GN=GC PE=4 SV=2	BOVIN	2
173	3.42	3.49	8.012	3.185	2.413	tr|F1MGZ4|F1MGZ4_BOVIN	Integrin subunit alpha 2b OS=Bos taurus OX=9913 GN=ITGA2B PE=3 SV=3	BOVIN	2
174	3.41	3.5	23.95	17.37	11.98	tr|A5PJM6|A5PJM6_BOVIN	CDH19 protein OS=Bos taurus OX=9913 GN=CDH19 PE=2 SV=1	BOVIN	2
175	3.38	3.43	18.82	18.28	18.28	tr|A0A3Q1M3A8|A0A3Q1M3A8_BOVIN	Ig-like domain-containing protein OS=Bos taurus OX=9913 PE=4 SV=1	BOVIN	5
176	3.27	3.33	18.87	8.962	8.962	tr|F1MS32|F1MS32_BOVIN	Apolipoprotein D OS=Bos taurus OX=9913 GN=APOD PE=3 SV=3	BOVIN	2
177	3.15	3.21	44.49	15.42	15.42	sp|P80724|BASP1_BOVIN	Brain acid soluble protein 1 OS=Bos taurus OX=9913 GN=BASP1 PE=1 SV=3	BOVIN	2
178	3.12	3.17	5.082	5.082	5.082	tr|F1N4M7|F1N4M7_BOVIN	Complement factor I OS=Bos taurus OX=9913 GN=CFI PE=1 SV=3	BOVIN	3
179	3.07	3.17	7.143	7.143	4.121	tr|F1MVS9|F1MVS9_BOVIN	Mannan binding lectin serine peptidase 1 OS=Bos taurus OX=9913 GN=MASP1 PE=4 SV=1	BOVIN	3
180	3.07	3.14	8.974	8.974	7.051	tr|E1BMJ0|E1BMJ0_BOVIN	Serpin family G member 1 OS=Bos taurus OX=9913 GN=SERPING1 PE=3 SV=3	BOVIN	2
181	3.05	76.27	41.12	37.9	36.5	tr|A0A3Q1MNN6|A0A3Q1MNN6_BOVIN	Uncharacterized protein OS=Bos taurus OX=9913 GN=LOC506828 PE=3 SV=1	BOVIN	45
182	3.04	3.09	16.05	16.05	16.05	tr|A5PJL8|A5PJL8_BOVIN	C1QTNF5 protein OS=Bos taurus OX=9913 GN=C1QTNF5 PE=2 SV=1	BOVIN	4
183	2.94	5.17	25.82	20.88	10.99	sp|P13753|HA1B_BOVIN	BOLA class I histocompatibility antigen, alpha chain BL3-7 OS=Bos taurus OX=9913 PE=2 SV=1	BOVIN	3
184	2.94	3.05	5.684	3.565	1.927	tr|F6Q0C0|F6Q0C0_BOVIN	Protocadherin 1 OS=Bos taurus OX=9913 GN=PCDH1 PE=4 SV=2	BOVIN	2
185	2.92	2.97	6.904	5.345	5.345	tr|F6QGZ0|F6QGZ0_BOVIN	LIM zinc finger domain containing 1 OS=Bos taurus OX=9913 GN=LIMS1 PE=4 SV=1	BOVIN	2
186	2.91	67.46	79.13	78.32	77.78	tr|A0A3Q1M032|A0A3Q1M032_BOVIN	Uncharacterized protein OS=Bos taurus OX=9913 PE=1 SV=1	BOVIN	439
187	2.81	9.29	55.94	55.94	55.94	tr|A0A3Q1N2B9|A0A3Q1N2B9_BOVIN	Ig-like domain-containing protein OS=Bos taurus OX=9913 PE=4 SV=1	BOVIN	59
188	2.74	2.86	19	19	19	sp|P81644|APOA2_BOVIN	Apolipoprotein A-II OS=Bos taurus OX=9913 GN=APOA2 PE=1 SV=2	BOVIN	2
189	2.69	2.87	18.76	10.44	6.195	tr|Q5MYB8|Q5MYB8_BOVIN	Carboxylic ester hydrolase OS=Bos taurus OX=9913 GN=BREH1 PE=1 SV=1	BOVIN	3
190	2.67	2.79	3.177	3.177	3.177	tr|Q2TBQ1|Q2TBQ1_BOVIN	Coagulation factor XIII B chain OS=Bos taurus OX=9913 GN=F13B PE=2 SV=1	BOVIN	2
191	2.6	7.3	39.52	23.39	10.89	tr|F6QQ60|F6QQ60_BOVIN	Tropomyosin 4 OS=Bos taurus OX=9913 GN=TPM4 PE=1 SV=1	BOVIN	3
193	2.54	19.63	87.05	81.29	81.29	tr|F1MLW7|F1MLW7_BOVIN	Ig-like domain-containing protein OS=Bos taurus OX=9913 PE=4 SV=3	BOVIN	85
195	2.43	2.51	35.42	28.13	28.13	sp|P19035|APOC3_BOVIN	Apolipoprotein C-III OS=Bos taurus OX=9913 GN=APOC3 PE=1 SV=2	BOVIN	2
198	2.31	4.44	12.9	8.029	4.38	sp|A2I7N1|SPA35_BOVIN	Serpin A3-5 OS=Bos taurus OX=9913 GN=SERPINA3-5 PE=3 SV=1	BOVIN	2
199	2.28	8.06	19.03	19.03	19.03	tr|A7Z057|A7Z057_BOVIN	14-3-3 protein gamma OS=Bos taurus OX=9913 GN=YWHAG PE=2 SV=1	BOVIN	5
201	2.25	3.81	34.29	34.29	34.29	tr|G3MXG6|G3MXG6_BOVIN	Ig-like domain-containing protein OS=Bos taurus OX=9913 PE=4 SV=2	BOVIN	23
202	2.24	2.3	7.336	7.336	7.336	tr|A0A452DHW7|A0A452DHW7_BOVIN	Beta-casein OS=Bos taurus OX=9913 GN=CSN2 PE=1 SV=1	BOVIN	3
204	2.2	4.98	39.81	34.6	30.33	tr|G3MWT1|G3MWT1_BOVIN	Ig-like domain-containing protein OS=Bos taurus OX=9913 PE=4 SV=2	BOVIN	34
207	2.1	2.32	17.06	11.71	8.361	tr|F1MHB8|F1MHB8_BOVIN	Nicotinate-nucleotide pyrophosphorylase [carboxylating] OS=Bos taurus OX=9913 GN=QPRT PE=3 SV=2	BOVIN	2
211	2.03	4.92	40.45	33.64	29.09	tr|A0A3Q1MI29|A0A3Q1MI29_BOVIN	Ig-like domain-containing protein OS=Bos taurus OX=9913 PE=4 SV=1	BOVIN	30
212	2.01	8.59	20.77	20.77	13.73	sp|Q5KR47|TPM3_BOVIN	Tropomyosin alpha-3 chain OS=Bos taurus OX=9913 GN=TPM3 PE=2 SV=1	BOVIN	4
[truncated: 3 more columns]

## Sheet: NPT86 HTR
N	Unused	Total	%Cov	%Cov(50)	%Cov(95)	Accession	Name	Species	Peptides(95%)			Gene Ontology	Gene Names	Pathway	Interactions	Protein Families	Subcellular Location	Function	Disease	Tissue Specificity	Keywords	Modifications	Natural Variants	Glycosylations	Propeptide	Signal Peptide	Initiator Methionine	Sequence Conflicts	Sequence Uncertainties	Alternative Sequence	Non-Standard Residues	Lipidations	Disulfide Bonds	Cross Links	Protein Existence	InterPro	Polymorphism	PTM	RNA Editing	Active Site	Binding Site	Entry	Entry Name	Entry Status	Sequence	Protein Names	Organism	Sequence Length	Features
1	223.39	223.39	85.43	84.17	81.79	sp|Q7SIH1|A2MG_BOVIN	Alpha-2-macroglobulin OS=Bos taurus OX=9913 GN=A2M PE=1 SV=2	BOVIN	384
2	173.76	173.76	45.87	43.7	40.68	tr|A0A3Q1LLU1|A0A3Q1LLU1_BOVIN	von Willebrand factor OS=Bos taurus OX=9913 GN=VWF PE=4 SV=1	BOVIN	141
3	172.6	172.81	66.41	64.66	58.7	sp|Q2UVX4|CO3_BOVIN	Complement C3 OS=Bos taurus OX=9913 GN=C3 PE=1 SV=2	BOVIN	101
4	145.07	145.07	51.31	46.61	41.99	tr|G5E5A8|G5E5A8_BOVIN	Fibronectin OS=Bos taurus OX=9913 GN=FN1 PE=4 SV=1	BOVIN	92
5	144.18	144.51	31.9	26.98	19.14	tr|E1BNR0|E1BNR0_BOVIN	Apolipoprotein B OS=Bos taurus OX=9913 GN=APOB PE=1 SV=3	BOVIN	69
6	120.51	120.51	74.86	72.65	68.83	tr|F6QND5|F6QND5_BOVIN	Fibrinogen alpha chain OS=Bos taurus OX=9913 GN=FGA PE=4 SV=1	BOVIN	157
7	119.39	120.21	46.54	39.97	32.61	tr|F1MDH3|F1MDH3_BOVIN	Talin 1 OS=Bos taurus OX=9913 GN=TLN1 PE=1 SV=3	BOVIN	60
8	115.02	122.17	54.31	52.74	52.74	tr|F1MJK3|F1MJK3_BOVIN	Uncharacterized protein OS=Bos taurus OX=9913 GN=LOC506828 PE=3 SV=3	BOVIN	96
9	113.47	113.46	47.3	40.57	27.92	tr|F1N169|F1N169_BOVIN	Filamin A OS=Bos taurus OX=9913 GN=FLNA PE=1 SV=3	BOVIN	53
10	109.84	109.9	51.01	47.49	43.57	tr|F1MVK1|F1MVK1_BOVIN	C4a anaphylatoxin OS=Bos taurus OX=9913 GN=LOC107131209 PE=4 SV=3	BOVIN	60
11	108.72	108.82	48.6	40.51	35.06	tr|F1MQ37|F1MQ37_BOVIN	Myosin heavy chain 9 OS=Bos taurus OX=9913 GN=MYH9 PE=1 SV=3	BOVIN	59
12	105.23	105.23	98.63	98.63	95.9	tr|G5E513|G5E513_BOVIN	Uncharacterized protein OS=Bos taurus OX=9913 PE=1 SV=2	BOVIN	590
13	99.01	99.01	78.25	75.78	75.78	tr|A0A140T897|A0A140T897_BOVIN	Albumin OS=Bos taurus OX=9913 GN=ALB PE=4 SV=1	BOVIN	88
14	98.14	98.37	85.71	84.52	83.53	tr|A0A3Q1MG04|A0A3Q1MG04_BOVIN	Fibrinogen beta chain OS=Bos taurus OX=9913 GN=FGB PE=4 SV=1	BOVIN	159
15	75.02	75.02	63.12	61.99	61.13	tr|A5D9E9|A5D9E9_BOVIN	Complement subcomponent C1r OS=Bos taurus OX=9913 GN=C1R PE=2 SV=1	BOVIN	75
16	66.49	66.49	26.92	21.23	16.93	tr|G3X6I0|G3X6I0_BOVIN	Uncharacterized protein OS=Bos taurus OX=9913 GN=FCGBP PE=1 SV=2	BOVIN	36
17	66.42	66.49	64.08	56.47	47.09	tr|A0A3Q1LS74|A0A3Q1LS74_BOVIN	Complement factor H OS=Bos taurus OX=9913 GN=CFH PE=4 SV=1	BOVIN	51
18	64.24	64.24	81.61	81.61	80	tr|Q3SZZ9|Q3SZZ9_BOVIN	FGG protein OS=Bos taurus OX=9913 GN=FGG PE=2 SV=1	BOVIN	181
19	63.83	64.11	66.19	63.92	55.11	tr|G3X6N3|G3X6N3_BOVIN	Beta-1 metal-binding globulin OS=Bos taurus OX=9913 GN=TF PE=1 SV=2	BOVIN	36
20	60.67	60.67	53.97	53.81	43.55				41
21	56.06	56.06	62.39	58.01	50.59				33
22	49.13	49.13	57.05	52.46	47.05	sp|Q28065|C4BPA_BOVIN	C4b-binding protein alpha chain OS=Bos taurus OX=9913 GN=C4BPA PE=2 SV=1	BOVIN	27
23	48.12	48.12	55.05	52.69	52.47	tr|F1N3Q7|F1N3Q7_BOVIN	Apolipoprotein A-IV OS=Bos taurus OX=9913 GN=APOA4 PE=3 SV=2	BOVIN	36
24	45.11	45.11	63.95	60.15	54.46	sp|P00432|CATA_BOVIN	Catalase OS=Bos taurus OX=9913 GN=CAT PE=1 SV=3	BOVIN	29
25	44.89	44.92	40	35.47	24.19	tr|F1N3A1|F1N3A1_BOVIN	Thrombospondin-1 OS=Bos taurus OX=9913 GN=THBS1 PE=3 SV=1	BOVIN	25
26	42.86	42.86	66.3	59.87	56.54	tr|A6QNW7|A6QNW7_BOVIN	CD5 molecule like OS=Bos taurus OX=9913 GN=CD5L PE=2 SV=1	BOVIN	79
27	41.55	41.73	72.56	63.33	60.77	tr|A0A3Q1MB98|A0A3Q1MB98_BOVIN	Haptoglobin OS=Bos taurus OX=9913 GN=HP PE=3 SV=1	BOVIN	26
28	37.82	37.82	76.6	68.3	66.42	sp|P15497|APOA1_BOVIN	Apolipoprotein A-I OS=Bos taurus OX=9913 GN=APOA1 PE=1 SV=3	BOVIN	27
29	36.34	38.38	72.55	61.16	47.99				27
30	36.26	36.26	43.94	41.55	41.55	tr|A0A3Q1MI98|A0A3Q1MI98_BOVIN	Argininosuccinate lyase OS=Bos taurus OX=9913 GN=ASL PE=1 SV=1	BOVIN	23
31	34.58	41.64	55.5	55.35	47.91				29
32	34.25	34.28	37.65	32.89	29.72	sp|P81265|PIGR_BOVIN	Polymeric immunoglobulin receptor OS=Bos taurus OX=9913 GN=PIGR PE=2 SV=1	BOVIN	20
33	32.88	32.88	46.97	36.57	30.85	sp|Q2HJ49|MOES_BOVIN	Moesin OS=Bos taurus OX=9913 GN=MSN PE=2 SV=3	BOVIN	20
34	32.37	32.37	62.61	62.61	62.61	tr|A0A452DIH7|A0A452DIH7_BOVIN	Tubulin alpha chain OS=Bos taurus OX=9913 GN=TUBA4A PE=3 SV=1	BOVIN	22
35	31.7	31.74	64.03	64.03	63.22	tr|A0A3Q1M3L6|A0A3Q1M3L6_BOVIN	Uncharacterized protein OS=Bos taurus OX=9913 PE=1 SV=1	BOVIN	42
36	31.17	31.29	38.27	28.92	19.66	tr|F1N789|F1N789_BOVIN	Metavinculin OS=Bos taurus OX=9913 GN=VCL PE=1 SV=1	BOVIN	17
37	29.86	29.88	20.85	15.39	9.943	tr|F1MRZ6|F1MRZ6_BOVIN	Uncharacterized protein OS=Bos taurus OX=9913 GN=TNC PE=3 SV=3	BOVIN	15
38	29.69	29.71	40.57	35.36	28.04	tr|G3X757|G3X757_BOVIN	15S Mg(2+)-ATPase p97 subunit OS=Bos taurus OX=9913 GN=VCP PE=3 SV=1	BOVIN	16
39	29.13	29.17	42.7	39.64	37.12	sp|A7E3W2|LG3BP_BOVIN	Galectin-3-binding protein OS=Bos taurus OX=9913 GN=LGALS3BP PE=1 SV=1	BOVIN	20
40	28.81	28.82	60.85	55.86	54.36	tr|A5PKC2|A5PKC2_BOVIN	SHBG protein OS=Bos taurus OX=9913 GN=SHBG PE=2 SV=1	BOVIN	18
41	28.24	28.25	51.39	46.04	42.83	tr|A0A3S5ZPN1|A0A3S5ZPN1_BOVIN	Angiopoietin like 6 OS=Bos taurus OX=9913 GN=ANGPTL6 PE=2 SV=1	BOVIN	15
42	27.75	28.17	70	70	70	tr|F1MH40|F1MH40_BOVIN	Uncharacterized protein OS=Bos taurus OX=9913 PE=1 SV=2	BOVIN	43
43	27.67	27.79	16.86	13.87	10.16	tr|F1MPU0|F1MPU0_BOVIN	Clathrin heavy chain OS=Bos taurus OX=9913 GN=CLTC PE=1 SV=3	BOVIN	14
44	27.51	27.56	60.22	49.11	46	tr|E1BJK2|E1BJK2_BOVIN	Tubulin beta chain OS=Bos taurus OX=9913 GN=TUBB1 PE=3 SV=1	BOVIN	17
45	27.46	27.6	28.44	21.04	20.19	tr|A5D7R6|A5D7R6_BOVIN	ITIH2 protein OS=Bos taurus OX=9913 GN=ITIH2 PE=1 SV=1	BOVIN	16
46	26.91	26.95	62.8	55.53	47.44	sp|P23805|CONG_BOVIN	Conglutinin OS=Bos taurus OX=9913 GN=CGN1 PE=1 SV=2	BOVIN	43
47	25.61	25.66	52.53	52.53	44.94	tr|A0A3Q1LPF0|A0A3Q1LPF0_BOVIN	Apolipoprotein E OS=Bos taurus OX=9913 GN=APOE PE=3 SV=1	BOVIN	18
48	25.35	25.37	43.05	43.05	43.05	sp|P17697|CLUS_BOVIN	Clusterin OS=Bos taurus OX=9913 GN=CLU PE=1 SV=1	BOVIN	19
49	25.33	25.35	53.18	49.15	45.34	sp|Q3SYV4|CAP1_BOVIN	Adenylyl cyclase-associated protein 1 OS=Bos taurus OX=9913 GN=CAP1 PE=2 SV=3	BOVIN	18
50	24.98	25.05	25.72	22.94	19.4	tr|F1N2F1|F1N2F1_BOVIN	Niban apoptosis regulator 1 OS=Bos taurus OX=9913 GN=NIBAN1 PE=1 SV=2	BOVIN	14
51	24.39	24.43	91.72	91.72	78.62	sp|P02070|HBB_BOVIN	Hemoglobin subunit beta OS=Bos taurus OX=9913 GN=HBB PE=1 SV=1	BOVIN	22
52	23.65	23.69	28.95	24.88	16.56	tr|E1BF27|E1BF27_BOVIN	Solute carrier family 38 member 10 OS=Bos taurus OX=9913 GN=SLC38A10 PE=1 SV=3	BOVIN	13
53	23.62	23.64	48.58	42.27	33.12	sp|Q3SZV7|HEMO_BOVIN	Hemopexin OS=Bos taurus OX=9913 GN=HPX PE=2 SV=1	BOVIN	14
54	22.14	22.18	74.48	73.96	66.15	tr|G3N0S9|G3N0S9_BOVIN	Uncharacterized protein OS=Bos taurus OX=9913 PE=4 SV=2	BOVIN	19
55	20.81	20.84	35.43	32.53	26.09	tr|A0A140T8C8|A0A140T8C8_BOVIN	Bradykinin OS=Bos taurus OX=9913 GN=KNG1 PE=4 SV=1	BOVIN	13
56	20.71	20.71	85.49	85.49	74.13	tr|F1N160|F1N160_BOVIN	Uncharacterized protein OS=Bos taurus OX=9913 PE=4 SV=3	BOVIN	59
57	20.27	20.33	100	100	91.04		protein|		16
58	20.04	20.47	12.45	6.866	3.051	tr|E1BKL9|E1BKL9_BOVIN	FAT atypical cadherin 1 OS=Bos taurus OX=9913 GN=FAT1 PE=4 SV=3	BOVIN	10
59	19.89	20.11	35.16	28.16	21.43	tr|F1MVS9|F1MVS9_BOVIN	Mannan binding lectin serine peptidase 1 OS=Bos taurus OX=9913 GN=MASP1 PE=4 SV=1	BOVIN	11
60	19.86	24.68	54.37	51.56	51.56	tr|A0A3Q1LPG0|A0A3Q1LPG0_BOVIN	Uncharacterized protein OS=Bos taurus OX=9913 PE=1 SV=1	BOVIN	23
61	19.75	20.05	29.4	26.88	19.1	tr|A2VDQ6|A2VDQ6_BOVIN	Cadherin 11 OS=Bos taurus OX=9913 GN=CDH11 PE=2 SV=1	BOVIN	11
62	19.73	20.14	8.844	5.983	4.422	tr|F1MUS6|F1MUS6_BOVIN	Reelin OS=Bos taurus OX=9913 GN=RELN PE=4 SV=3	BOVIN	12
63	19.46	19.66	67.73	60.27	39.73	sp|P63258|ACTG_BOVIN	Actin, cytoplasmic 2 OS=Bos taurus OX=9913 GN=ACTG1 PE=1 SV=1	BOVIN	13
64	18.97	19.04	43.78	43.78	43.78	sp|O02659|MBL2_BOVIN	Mannose-binding protein C OS=Bos taurus OX=9913 GN=MBL PE=2 SV=1	BOVIN	23
65	18.93	18.98	12.61	8.271	8.271	tr|A0A3Q1LZ67|A0A3Q1LZ67_BOVIN	Proteoglycan 4 OS=Bos taurus OX=9913 GN=PRG4 PE=4 SV=1	BOVIN	11
66	18.58	18.64	69.85	67.34	50.25	sp|Q9BGI3|PRDX2_BOVIN	Peroxiredoxin-2 OS=Bos taurus OX=9913 GN=PRDX2 PE=2 SV=1	BOVIN	10
67	18.5	18.71	33.97	25.1	18.28	sp|Q76LV2|HS90A_BOVIN	Heat shock protein HSP 90-alpha OS=Bos taurus OX=9913 GN=HSP90AA1 PE=1 SV=3	BOVIN	11
68	17.88	17.95	34.71	28.59	19.63	tr|F1MYN5|F1MYN5_BOVIN	Fibulin-1 OS=Bos taurus OX=9913 GN=FBLN1 PE=1 SV=3	BOVIN	11
69	17.64	17.64	28.73	24.81	22.57	tr|F1MKS5|F1MKS5_BOVIN	Histidine-rich glycoprotein OS=Bos taurus OX=9913 GN=HRG PE=4 SV=3	BOVIN	9
70	17.25	17.29	31.99	30.35	23.22	tr|F1MH22|F1MH22_BOVIN	Oncoprotein-induced transcript 3 protein OS=Bos taurus OX=9913 GN=OIT3 PE=4 SV=3	BOVIN	11
71	17.06	17.08	48.36	48.36	43.03	sp|Q5E9E3|C1QA_BOVIN	Complement C1q subcomponent subunit A OS=Bos taurus OX=9913 GN=C1QA PE=2 SV=1	BOVIN	13
72	16.98	16.99	38.22	32.2	27.23	sp|Q0VCG9|PTX3_BOVIN	Pentraxin-related protein PTX3 OS=Bos taurus OX=9913 GN=PTX3 PE=2 SV=1	BOVIN	8
73	16.61	16.63	52.33	50.29	36.63	tr|G3MXB5|G3MXB5_BOVIN	Uncharacterized protein OS=Bos taurus OX=9913 PE=1 SV=2	BOVIN	10
74	16.35	16.4	22.7	18.16	12.29	tr|A0A3Q1LW96|A0A3Q1LW96_BOVIN	Inter-alpha-trypsin inhibitor heavy chain H1 OS=Bos taurus OX=9913 GN=ITIH1 PE=1 SV=1	BOVIN	8
75	16.32	16.36	32.3	28.32	21.68	sp|Q3SWY2|ILK_BOVIN	Integrin-linked protein kinase OS=Bos taurus OX=9913 GN=ILK PE=2 SV=1	BOVIN	10
76	16.18	16.2	49.69	34.97	32.82	tr|G3N3D4|G3N3D4_BOVIN	Potassium channel tetramerization domain containing 12 OS=Bos taurus OX=9913 GN=KCTD12 PE=1 SV=1	BOVIN	13
77	16.16	16.19	37.13	30.17	27.22	tr|F1N5M2|F1N5M2_BOVIN	Gc-globulin OS=Bos taurus OX=9913 GN=GC PE=4 SV=2	BOVIN	9
78	15.91	15.91	35.39	35.39	34.16	tr|A0A3Q1N764|A0A3Q1N764_BOVIN	Collectin-11 OS=Bos taurus OX=9913 GN=COLEC11 PE=4 SV=1	BOVIN	18
79	15.81	17.89	39.59	39.59	25.38	tr|A0A3Q1M315|A0A3Q1M315_BOVIN	Uncharacterized protein OS=Bos taurus OX=9913 GN=LOC790886 PE=4 SV=1	BOVIN	13
80	15.23	15.3	25.28	22.4	18.4	sp|P00735|THRB_BOVIN	Prothrombin OS=Bos taurus OX=9913 GN=F2 PE=1 SV=2	BOVIN	8
81	14.93	14.96	50.28	48.61	43.61	tr|F6QH17|F6QH17_BOVIN	Syndecan binding protein OS=Bos taurus OX=9913 GN=SDCBP PE=4 SV=1	BOVIN	11
82	14.87	14.91	85.92	85.92	85.92	sp|P01966|HBA_BOVIN	Hemoglobin subunit alpha OS=Bos taurus OX=9913 GN=HBA PE=1 SV=2	BOVIN	10
83	14.76	23.83	76.38	71.78	63.8	tr|G3N0V0|G3N0V0_BOVIN	Uncharacterized protein OS=Bos taurus OX=9913 PE=1 SV=1	BOVIN	36
84	14.68	97.17	48.99	43.88	39.86	tr|E1BH06|E1BH06_BOVIN	C4a anaphylatoxin OS=Bos taurus OX=9913 GN=C4A PE=1 SV=3	BOVIN	59
85	14.12	14.17	8.051	5.608	4.387	sp|Q28107|FA5_BOVIN	Coagulation factor V OS=Bos taurus OX=9913 GN=F5 PE=1 SV=1	BOVIN	8
86	13.88	13.96	63.06	57.96	52.87	tr|Q3SYR8|Q3SYR8_BOVIN	Immunoglobulin J chain OS=Bos taurus OX=9913 GN=JCHAIN PE=1 SV=1	BOVIN	16
87	13.84	13.88	21.28	17.6	14.24	sp|Q5NTB3|FA11_BOVIN	Coagulation factor XI OS=Bos taurus OX=9913 GN=F11 PE=1 SV=1	BOVIN	7
88	13.66	13.78	33.62	21.16	18.09	tr|A0A3Q1MJT2|A0A3Q1MJT2_BOVIN	Alpha-1B-glycoprotein OS=Bos taurus OX=9913 GN=A1BG PE=1 SV=1	BOVIN	8
89	13.59	13.7	60.19	60.19	60.19	tr|A0A3Q1MSF6|A0A3Q1MSF6_BOVIN	Ig-like domain-containing protein OS=Bos taurus OX=9913 PE=4 SV=1	BOVIN	66
90	13.34	13.63	26.07	21.97	13.11	tr|F1N4M7|F1N4M7_BOVIN	Complement factor I OS=Bos taurus OX=9913 GN=CFI PE=1 SV=3	BOVIN	8
91	13.2	19.49	47.66	47.66	43.93	sp|P42916|CL43_BOVIN	Collectin-43 OS=Bos taurus OX=9913 GN=CL43 PE=1 SV=2	BOVIN	16
92	13.09	13.23	40.12	28.09	25.62	tr|A5D7L1|A5D7L1_BOVIN	C-type lectin domain containing 11A OS=Bos taurus OX=9913 GN=CLEC11A PE=2 SV=1	BOVIN	13
93	12.96	13.02	35.38	35.38	31.48	sp|P12763|FETUA_BOVIN	Alpha-2-HS-glycoprotein OS=Bos taurus OX=9913 GN=AHSG PE=1 SV=2	BOVIN	9
94	12.74	12.81	38.87	38.87	38.87	sp|Q2KIV9|C1QB_BOVIN	Complement C1q subcomponent subunit B OS=Bos taurus OX=9913 GN=C1QB PE=1 SV=1	BOVIN	13
95	12.54	12.59	35.02	34.66	27.44	tr|A0A3Q1MLF4|A0A3Q1MLF4_BOVIN	C-type lectin domain-containing protein OS=Bos taurus OX=9913 GN=COLEC10 PE=4 SV=1	BOVIN	9
96	12.39	12.61	42.3	32.64	22.45	sp|Q2TA49|VASP_BOVIN	Vasodilator-stimulated phosphoprotein OS=Bos taurus OX=9913 GN=VASP PE=2 SV=3	BOVIN	7
97	12.25	12.4	17.77	17.77	17.77	tr|G3X6Y4|G3X6Y4_BOVIN	Osteomodulin OS=Bos taurus OX=9913 GN=OMD PE=4 SV=1	BOVIN	7
98	12.18	12.44	20.8	20.8	19.12	tr|Q3ZBS7|Q3ZBS7_BOVIN	Vitronectin OS=Bos taurus OX=9913 GN=VTN PE=1 SV=1	BOVIN	8
99	12.1	12.14	43.95	43.55	36.29	tr|F1MTW5|F1MTW5_BOVIN	Liver mannan-binding lectin OS=Bos taurus OX=9913 GN=MBL1 PE=2 SV=1	BOVIN	9
100	11.98	12.06	21.83	21.83	17.05	tr|F1MNN7|F1MNN7_BOVIN	Lipopolysaccharide-binding protein OS=Bos taurus OX=9913 GN=LBP PE=3 SV=2	BOVIN	7
101	11.9	12.01	20.77	16.93	9.392	sp|P35445|COMP_BOVIN	Cartilage oligomeric matrix protein OS=Bos taurus OX=9913 GN=COMP PE=1 SV=2	BOVIN	6
102	11.88	11.91	31.71	25.91	25.91	tr|A0A3Q1M564|A0A3Q1M564_BOVIN	Adiponectin OS=Bos taurus OX=9913 GN=ADIPOQ PE=4 SV=1	BOVIN	12
103	11.76	11.81	9.053	6.699	4.888	tr|G3MWT9|G3MWT9_BOVIN	A-kinase anchoring protein 12 OS=Bos taurus OX=9913 GN=AKAP12 PE=1 SV=2	BOVIN	6
104	11.75	13.89	31.98	27.48	22.75	sp|Q2KJD0|TBB5_BOVIN	Tubulin beta-5 chain OS=Bos taurus OX=9913 GN=TUBB5 PE=2 SV=1	BOVIN	8
105	11.68	11.7	28.4	24.28	24.28	tr|A0A3B0IZF8|A0A3B0IZF8_BOVIN	Adiponectin B OS=Bos taurus OX=9913 GN=C1QC PE=4 SV=1	BOVIN	9
106	11.43	11.53	33.94	31.52	20.3	sp|O97764|QOR_BOVIN	Zeta-crystallin OS=Bos taurus OX=9913 GN=CRYZ PE=2 SV=2	BOVIN	6
107	11.37	11.5	16.86	15.31	7.461	tr|A0A3Q1MAJ8|A0A3Q1MAJ8_BOVIN	Alpha-actinin-4 OS=Bos taurus OX=9913 GN=ACTN4 PE=1 SV=1	BOVIN	7
108	11.25	11.39	22.16	13.65	8.188	tr|F1MMD7|F1MMD7_BOVIN	Inter-alpha-trypsin inhibitor heavy chain H4 OS=Bos taurus OX=9913 GN=ITIH4 PE=3 SV=3	BOVIN	7
109	11.15	11.24	30.72	25.49	15.69	tr|E1BL29|E1BL29_BOVIN	Bleomycin hydrolase OS=Bos taurus OX=9913 GN=BLMH PE=3 SV=1	BOVIN	6
110	10.93	10.96	27.86	21.37	16.41	tr|F1MIU2|F1MIU2_BOVIN	BAG cochaperone 3 OS=Bos taurus OX=9913 GN=BAG3 PE=1 SV=1	BOVIN	6
111	10.91	10.98	25.65	23.06	21.55	tr|Q17QC8|Q17QC8_BOVIN	Complement factor properdin OS=Bos taurus OX=9913 GN=CFP PE=2 SV=1	BOVIN	7
112	10.75	10.78	5.935	4.065	2.439	tr|A0A3Q1MV68|A0A3Q1MV68_BOVIN	Uncharacterized protein OS=Bos taurus OX=9913 GN=NOTCH2 PE=3 SV=1	BOVIN	5
113	10.69	10.78	36.12	16.53	14.69	tr|Q3SX06|Q3SX06_BOVIN	Myocilin OS=Bos taurus OX=9913 GN=MYOC PE=2 SV=1	BOVIN	6
114	10.65	10.7	51.74	51.74	45.93	tr|Q1LZF9|Q1LZF9_BOVIN	Myosin regulatory light polypeptide 9 OS=Bos taurus OX=9913 GN=MYL9 PE=1 SV=1	BOVIN	6
115	10.44	10.53	38.03	36.34	25.35	tr|Q2KIW1|Q2KIW1_BOVIN	Paraoxonase 1 OS=Bos taurus OX=9913 GN=PON1 PE=1 SV=1	BOVIN	6
116	10.41	10.5	17.19	14.44	9.449	sp|Q29437|AOCX_BOVIN	Primary amine oxidase, liver isozyme OS=Bos taurus OX=9913 PE=1 SV=1	BOVIN	5
117	10.18	10.25	17.06	15.8	11.47	tr|A0A3Q1M9W1|A0A3Q1M9W1_BOVIN	Acyl-peptide hydrolase OS=Bos taurus OX=9913 GN=APEH PE=4 SV=1	BOVIN	6
118	10.18	10.24	16.61	16.61	9.489	sp|Q3MHN2|CO9_BOVIN	Complement component C9 OS=Bos taurus OX=9913 GN=C9 PE=2 SV=1	BOVIN	5
119	10.15	10.19	58.67	58.67	40	tr|A0A452DID9|A0A452DID9_BOVIN	Myosin light polypeptide 6 OS=Bos taurus OX=9913 GN=MYL6 PE=1 SV=1	BOVIN	7
120	10.13	10.2	15.48	14.54	10.76	tr|F1N1I6|F1N1I6_BOVIN	Actin-depolymerizing factor OS=Bos taurus OX=9913 GN=GSN PE=1 SV=2	BOVIN	6
121	10.06	10.15	33.15	33.15	24.11	tr|A6QLQ6|A6QLQ6_BOVIN	PARVB protein OS=Bos taurus OX=9913 GN=PARVB PE=2 SV=1	BOVIN	7
122	10.02	10.03	33.77	30.3	30.3				48
123	10	10	21.14	21.14	21.14	tr|A7MB82|A7MB82_BOVIN	Adiponectin M OS=Bos taurus OX=9913 GN=C1QTNF3 PE=2 SV=1	BOVIN	9
124	9.7	9.8	15.64	12.07	7.722	tr|F1MGZ4|F1MGZ4_BOVIN	Integrin subunit alpha 2b OS=Bos taurus OX=9913 GN=ITGA2B PE=3 SV=3	BOVIN	5
125	9.4	9.52	17.23	9.59	6.704	tr|F1N076|F1N076_BOVIN	Ceruloplasmin OS=Bos taurus OX=9913 GN=CP PE=1 SV=3	BOVIN	6
126	9.28	9.36	36.97	31.63	14.25	tr|F6QGZ0|F6QGZ0_BOVIN	LIM zinc finger domain containing 1 OS=Bos taurus OX=9913 GN=LIMS1 PE=4 SV=1	BOVIN	5
127	9.05	9.21	14.95	12.09	8.583	tr|E1BIG6|E1BIG6_BOVIN	Transferrin receptor protein 1 OS=Bos taurus OX=9913 GN=TFRC PE=3 SV=3	BOVIN	6
128	9.02	9.19	32.05	25.64	16.67	sp|Q3SZZ7|FGL1_BOVIN	Fibrinogen-like protein 1 OS=Bos taurus OX=9913 GN=FGL1 PE=2 SV=1	BOVIN	6
129	8.86	84.55	88.78	80.12	76.77	tr|G5E5T5|G5E5T5_BOVIN	Uncharacterized protein OS=Bos taurus OX=9913 PE=1 SV=2	BOVIN	434
130	8.7	8.95	34.7	20.82	20.82	sp|P13384|IBP2_BOVIN	Insulin-like growth factor-binding protein 2 OS=Bos taurus OX=9913 GN=IGFBP2 PE=1 SV=2	BOVIN	6
131	8.67	8.8	37.8	37.8	36.22	sp|Q3SYR5|APOC4_BOVIN	Apolipoprotein C-IV OS=Bos taurus OX=9913 GN=APOC4 PE=2 SV=1	BOVIN	5
132	8.59	8.85	41.39	35.29	15.47	tr|Q2KJB3|Q2KJB3_BOVIN	Angiopoietin-like 3 OS=Bos taurus OX=9913 GN=ANGPTL3 PE=2 SV=1	BOVIN	5
133	8.59	8.65	14.7	10.73	6.33	tr|F1MM86|F1MM86_BOVIN	Complement component C6 OS=Bos taurus OX=9913 GN=C6 PE=3 SV=2	BOVIN	4
134	8.49	8.6	27.99	27.99	13.13	tr|F1ME46|F1ME46_BOVIN	Lectin, mannose binding 1 OS=Bos taurus OX=9913 GN=LMAN1 PE=1 SV=3	BOVIN	4
135	8.31	8.32	14.04	14.04	12.69	tr|E1BH94|E1BH94_BOVIN	Peptidoglycan recognition protein 2 OS=Bos taurus OX=9913 GN=PGLYRP2 PE=3 SV=3	BOVIN	4
136	8.23	8.34	40	26.67	17.53	tr|E1BLA8|E1BLA8_BOVIN	Golgi membrane protein 1 OS=Bos taurus OX=9913 GN=GOLM1 PE=3 SV=1	BOVIN	5
137	8.03	8.13	55.8	55.8	28.18	sp|O46414|FRIH_BOVIN	Ferritin heavy chain OS=Bos taurus OX=9913 GN=FTH1 PE=2 SV=3	BOVIN	4
138	8.02	8.02	19.95	11.22	11.22	tr|Q3SX36|Q3SX36_BOVIN	TFG protein OS=Bos taurus OX=9913 GN=TFG PE=1 SV=1	BOVIN	5
139	8.01	8.01	30.95	29.56	18.01	tr|A0A3Q1MA45|A0A3Q1MA45_BOVIN	Uncharacterized protein OS=Bos taurus OX=9913 PE=4 SV=1	BOVIN	25
140	7.98	8.11	20.12	20.12	8.714	tr|F1MMK9|F1MMK9_BOVIN	Alpha-1-microglobulin OS=Bos taurus OX=9913 GN=KIF12 PE=3 SV=3	BOVIN	4
141	7.94	8.04	23.55	19.44	7.664	tr|F1MLW0|F1MLW0_BOVIN	Non-muscle caldesmon OS=Bos taurus OX=9913 GN=CALD1 PE=1 SV=2	BOVIN	4
142	7.8	7.85	22.16	19.39	16.9	sp|Q2NKY7|SEPT2_BOVIN	Septin-2 OS=Bos taurus OX=9913 GN=SEPTIN2 PE=2 SV=1	BOVIN	4
143	7.61	7.7	29.98	19.66	19.66	tr|A0A0A0MP92|A0A0A0MP92_BOVIN	Serpin A3-7 OS=Bos taurus OX=9913 GN=SERPINA3-7 PE=1 SV=1	BOVIN	7
144	7.49	7.71	12.75	9.063	5.063	tr|F1MC48|F1MC48_BOVIN	IQ motif containing GTPase activating protein 1 OS=Bos taurus OX=9913 GN=IQGAP1 PE=1 SV=2	BOVIN	5
145	7.48	7.52	57.23	50.6	33.73	sp|Q5E9F7|COF1_BOVIN	Cofilin-1 OS=Bos taurus OX=9913 GN=CFL1 PE=2 SV=3	BOVIN	4
146	7.47	7.62	11.01	6.216	6.216	tr|Q1JQB0|Q1JQB0_BOVIN	Collagen type VI alpha 2 chain OS=Bos taurus OX=9913 GN=COL6A2 PE=1 SV=1	BOVIN	5
147	7.3	7.38	22.91	18.14	13.6	tr|A0A452DIM2|A0A452DIM2_BOVIN	Septin-11 OS=Bos taurus OX=9913 GN=SEPTIN11 PE=3 SV=1	BOVIN	5
148	7.18	23.38	24.58	24.41	13.8	tr|M0QVZ6|M0QVZ6_BOVIN	Keratin, type II cytoskeletal 5 OS=Bos taurus OX=9913 GN=KRT5 PE=3 SV=2	BOVIN	12
149	7.09	7.14	20.39	18.46	16.25	tr|A7YWH4|A7YWH4_BOVIN	BoLA protein OS=Bos taurus OX=9913 GN=BoLA PE=2 SV=1	BOVIN	5
150	6.96	7.07	16.98	12.66	5.899	tr|F1MJ12|F1MJ12_BOVIN	Complement C1s subcomponent OS=Bos taurus OX=9913 GN=C1S PE=4 SV=1	BOVIN	3
151	6.81	6.83	5.396	3.001	2.043	tr|E1BB91|E1BB91_BOVIN	Collagen type VI alpha 3 chain OS=Bos taurus OX=9913 GN=COL6A3 PE=1 SV=2	BOVIN	3
152	6.52	6.56	18.25	9.984	6.552	sp|Q27975|HS71A_BOVIN	Heat shock 70 kDa protein 1A OS=Bos taurus OX=9913 GN=HSPA1A PE=1 SV=2	BOVIN	4
153	6.5	6.51	23.89	23.89	20.8	sp|P30932|CD9_BOVIN	CD9 antigen OS=Bos taurus OX=9913 GN=CD9 PE=2 SV=2	BOVIN	3
154	6.42	6.45	56.57	30.86	30.86	sp|O46415|FRIL_BOVIN	Ferritin light chain OS=Bos taurus OX=9913 GN=FTL PE=2 SV=3	BOVIN	4
155	6.4	6.41	24.3	21.83	13.38	tr|A8E4P3|A8E4P3_BOVIN	STOM protein OS=Bos taurus OX=9913 GN=STOM PE=1 SV=1	BOVIN	4
156	6.37	6.38	28.39	28.39	19.92	sp|Q3ZCD0|CD81_BOVIN	CD81 antigen OS=Bos taurus OX=9913 GN=CD81 PE=2 SV=1	BOVIN	4
157	6.33	6.39	38.57	34.29	34.29	tr|G3MXG6|G3MXG6_BOVIN	Ig-like domain-containing protein OS=Bos taurus OX=9913 PE=4 SV=2	BOVIN	31
158	6.32	6.37	10.02	8.863	4.817	tr|F6Q0C0|F6Q0C0_BOVIN	Protocadherin 1 OS=Bos taurus OX=9913 GN=PCDH1 PE=4 SV=2	BOVIN	3
159	6.19	6.3	22.12	22.12	22.12	sp|P37141|GPX3_BOVIN	Glutathione peroxidase 3 OS=Bos taurus OX=9913 GN=GPX3 PE=2 SV=2	BOVIN	6
160	6.11	6.15	15.38	11.32	11.32	tr|E1BMJ0|E1BMJ0_BOVIN	Serpin family G member 1 OS=Bos taurus OX=9913 GN=SERPING1 PE=3 SV=3	BOVIN	4
161	5.9	5.98	34.67	26.28	19.34	sp|Q9BGI2|PRDX4_BOVIN	Peroxiredoxin-4 OS=Bos taurus OX=9913 GN=PRDX4 PE=2 SV=1	BOVIN	5
162	5.84	5.92	14.66	14.66	10.34	sp|P34955|A1AT_BOVIN	Alpha-1-antiproteinase OS=Bos taurus OX=9913 GN=SERPINA1 PE=1 SV=1	BOVIN	4
163	5.84	5.89	37.46	30.68	20.35	tr|A0A3Q1LXP4|A0A3Q1LXP4_BOVIN	Apolipoprotein H OS=Bos taurus OX=9913 GN=APOH PE=4 SV=1	BOVIN	4
164	5.8	5.86	14.29	14.29	6.654	tr|F1MJQ3|F1MJQ3_BOVIN	Alpha-amylase OS=Bos taurus OX=9913 GN=AMY2B PE=3 SV=1	BOVIN	3
165	5.76	5.91	16.45	14.95	4.839	tr|Q9XSW5|Q9XSW5_BOVIN	Anion exchange protein OS=Bos taurus OX=9913 GN=SLC4A1 PE=2 SV=1	BOVIN	4
166	5.71	5.84	39.81	35.55	35.55	tr|G3MWT1|G3MWT1_BOVIN	Ig-like domain-containing protein OS=Bos taurus OX=9913 PE=4 SV=2	BOVIN	23
167	5.66	5.8	6.012	3.843	2.262	tr|F1MNH3|F1MNH3_BOVIN	Sushi, von Willebrand factor type A, EGF and pentraxin domain containing 1 OS=Bos taurus OX=9913 GN=SVEP1 PE=4 SV=3	BOVIN	5
168	5.61	5.71	2.79	2.198	2.198	tr|F1N368|F1N368_BOVIN	Aggrecan core protein OS=Bos taurus OX=9913 GN=ACAN PE=3 SV=2	BOVIN	4
169	5.52	5.55	17.96	17.96	17.96	tr|A0A3Q1NG86|A0A3Q1NG86_BOVIN	Alpha-S1-casein OS=Bos taurus OX=9913 GN=CSN1S1 PE=1 SV=1	BOVIN	3
170	5.51	5.56	20.56	13.71	13.71	tr|A0A3Q1LFQ2|A0A3Q1LFQ2_BOVIN	Uncharacterized protein OS=Bos taurus OX=9913 PE=3 SV=1	BOVIN	3
171	5.31	5.37	20	20	11.84	sp|P63103|1433Z_BOVIN	14-3-3 protein zeta/delta OS=Bos taurus OX=9913 GN=YWHAZ PE=1 SV=1	BOVIN	3
172	5.3	30.51	61.64	61.64	57.21	sp|P81947|TBA1B_BOVIN	Tubulin alpha-1B chain OS=Bos taurus OX=9913 PE=1 SV=2	BOVIN	21
173	5.27	5.4	2.931	1.505	0.6624	tr|E1B949|E1B949_BOVIN	FAT atypical cadherin 4 OS=Bos taurus OX=9913 GN=FAT4 PE=4 SV=3	BOVIN	3
174	5.27	5.31	6.154	5	5	tr|A0A452DIU0|A0A452DIU0_BOVIN	Integrin beta OS=Bos taurus OX=9913 GN=ITGB2 PE=1 SV=1	BOVIN	3
175	5.18	5.31	15.44	8.06	4.645	tr|F1MW44|F1MW44_BOVIN	Coagulation factor XIII A chain OS=Bos taurus OX=9913 GN=F13A1 PE=3 SV=2	BOVIN	3
176	5.15	5.24	20.33	15.65	13.01	sp|P28800|A2AP_BOVIN	Alpha-2-antiplasmin OS=Bos taurus OX=9913 GN=SERPINF2 PE=1 SV=2	BOVIN	5
177	5.07	16.66	47.21	42.06	42.06	tr|F1MLW8|F1MLW8_BOVIN	Uncharacterized protein OS=Bos taurus OX=9913 GN=LOC100847119 PE=1 SV=2	BOVIN	27
178	4.97	5	15.55	12.67	11.52	tr|A0A3Q1N229|A0A3Q1N229_BOVIN	Dermokine OS=Bos taurus OX=9913 GN=DMKN PE=4 SV=1	BOVIN	3
179	4.95	21.12	24.17	20.14	14.71	tr|M0QVY0|M0QVY0_BOVIN	IF rod domain-containing protein OS=Bos taurus OX=9913 GN=KRT6A PE=3 SV=1	BOVIN	12
180	4.85	4.95	64	60	47	sp|P00974|BPT1_BOVIN	Pancreatic trypsin inhibitor OS=Bos taurus OX=9913 PE=1 SV=2	BOVIN	23
181	4.75	4.86	15.81	15.81	15.81	tr|Q0P5G6|Q0P5G6_BOVIN	Chromosome 6 open reading frame 25 OS=Bos taurus OX=9913 GN=MPIG6B PE=2 SV=1	BOVIN	3
182	4.69	4.86	11.31	8.481	5.654	tr|F6R4P6|F6R4P6_BOVIN	Serpin family D member 1 OS=Bos taurus OX=9913 GN=SERPIND1 PE=3 SV=1	BOVIN	3
183	4.68	4.92	21.92	15.76	6.65	tr|E1B726|E1B726_BOVIN	Plasminogen OS=Bos taurus OX=9913 GN=PLG PE=3 SV=2	BOVIN	4
184	4.65	4.78	5.486	3.459	2.803	tr|F1MY85|F1MY85_BOVIN	Complement C5a anaphylatoxin OS=Bos taurus OX=9913 GN=C5 PE=1 SV=3	BOVIN	3
185	4.62	4.7	12.95	12.95	5.213	tr|A0A3Q1MMH1|A0A3Q1MMH1_BOVIN	Vitamin K-dependent protein S OS=Bos taurus OX=9913 GN=PROS1 PE=4 SV=1	BOVIN	5
186	4.6	4.77	10.66	7.21	3.971	tr|F1MVP0|F1MVP0_BOVIN	ADAM metallopeptidase with thrombospondin type 1 motif 13 OS=Bos taurus OX=9913 GN=ADAMTS13 PE=4 SV=3	BOVIN	3
187	4.56	4.69	39.02	39.02	39.02	tr|G3N033|G3N033_BOVIN	Ig-like domain-containing protein OS=Bos taurus OX=9913 PE=4 SV=2	BOVIN	7
188	4.53	4.66	14.09	12.5	7.045	tr|E1B9F6|E1B9F6_BOVIN	Elongation factor 1-alpha OS=Bos taurus OX=9913 PE=3 SV=3	BOVIN	3
189	4.44	4.59	38.2	38.2	25.84	sp|P02754|LACB_BOVIN	Beta-lactoglobulin OS=Bos taurus OX=9913 GN=LGB PE=1 SV=3	BOVIN	2
190	4.43	4.72	16.44	14.59	3.226	tr|E1BCW0|E1BCW0_BOVIN	HGF activator OS=Bos taurus OX=9913 GN=HGFAC PE=4 SV=3	BOVIN	2
191	4.32	4.36	24.8	16.26	11.38	sp|Q2YDE4|PSA6_BOVIN	Proteasome subunit alpha type-6 OS=Bos taurus OX=9913 GN=PSMA6 PE=1 SV=1	BOVIN	2
192	4.31	5.43	18.3	12.55	6.809	tr|A0A452DJK6|A0A452DJK6_BOVIN	Serpin A3-1 OS=Bos taurus OX=9913 GN=SERPINA3-1 PE=3 SV=1	BOVIN	4
193	4.2	4.35	15.29	8.869	5.199	tr|A0A3Q1LMS5|A0A3Q1LMS5_BOVIN	Heat shock cognate 71 kDa protein OS=Bos taurus OX=9913 GN=HSPA8 PE=1 SV=1	BOVIN	3
194	4.19	112.6	50.91	48.88	48.88	tr|A0A3Q1MNN6|A0A3Q1MNN6_BOVIN	Uncharacterized protein OS=Bos taurus OX=9913 GN=LOC506828 PE=3 SV=1	BOVIN	83
195	4.19	4.22	12.81	12.81	10.79	tr|E1BLF0|E1BLF0_BOVIN	Proline rich coiled-coil 1 OS=Bos taurus OX=9913 GN=PRRC1 PE=1 SV=1	BOVIN	3
196	4.15	4.33	9.951	5.256	2.172	tr|E3W9A2|E3W9A2_BOVIN	CAP-Gly domain containing linker protein 1 OS=Bos taurus OX=9913 GN=CLIP1 PE=1 SV=2	BOVIN	2
197	4.13	4.15	24.1	14.03	11.51	tr|A0A3Q1M5B4|A0A3Q1M5B4_BOVIN	Ras suppressor protein 1 OS=Bos taurus OX=9913 GN=RSU1 PE=4 SV=1	BOVIN	2
198	4.12	4.26	18.25	16.5	11.75	tr|A4FV99|A4FV99_BOVIN	FCNB protein OS=Bos taurus OX=9913 GN=FCNB PE=2 SV=1	BOVIN	3
199	4.11	4.12	35.42	35.42	28.13	sp|P19035|APOC3_BOVIN	Apolipoprotein C-III OS=Bos taurus OX=9913 GN=APOC3 PE=1 SV=2	BOVIN	2
200	4.08	6.41	56.29	50.9	50.9	tr|G3N1H5|G3N1H5_BOVIN	Ig-like domain-containing protein OS=Bos taurus OX=9913 GN=LOC100300716 PE=4 SV=2	BOVIN	24
201	4.05	4.2	6.689	5.782	2.948	tr|F1N619|F1N619_BOVIN	Cadherin-1 OS=Bos taurus OX=9913 GN=CDH1 PE=4 SV=3	BOVIN	2
202	4.04	4.16	11.37	9.242	9.242	tr|A0A3Q1MCA4|A0A3Q1MCA4_BOVIN	Dynactin subunit 2 OS=Bos taurus OX=9913 GN=DCTN2 PE=1 SV=1	BOVIN	3
203	4.03	12	39.83	39.83	39.83	tr|A0A3Q1MT50|A0A3Q1MT50_BOVIN	Ig-like domain-containing protein OS=Bos taurus OX=9913 PE=4 SV=1	BOVIN	33
204	4.02	4.02	18.09	9.22	9.22	tr|A0A452DIU4|A0A452DIU4_BOVIN	Tetranectin OS=Bos taurus OX=9913 GN=CLEC3B PE=4 SV=1	BOVIN	2
205	4	16.16	63.27	61.73	61.73	tr|Q1RMN9|Q1RMN9_BOVIN	C4b-binding protein alpha-like OS=Bos taurus OX=9913 GN=LOC510860 PE=2 SV=1	BOVIN	11
206	3.82	4.13	18.52	16.9	6.25	tr|E1BIM6|E1BIM6_BOVIN	Neuronal pentraxin 1 OS=Bos taurus OX=9913 GN=NPTX1 PE=4 SV=1	BOVIN	2
207	3.78	3.97	9.64	5.258	3.116	tr|E1BI98|E1BI98_BOVIN	Collagen type VI alpha 1 chain OS=Bos taurus OX=9913 GN=COL6A1 PE=1 SV=1	BOVIN	3
208	3.72	3.82	32.07	14.13	14.13	sp|P61223|RAP1B_BOVIN	Ras-related protein Rap-1b OS=Bos taurus OX=9913 GN=RAP1B PE=2 SV=1	BOVIN	2
209	3.66	3.81	6.597	3.298	1.77	tr|F1MJS9|F1MJS9_BOVIN	Protein-tyrosine-phosphatase OS=Bos taurus OX=9913 GN=PTPRC PE=1 SV=3	BOVIN	2
210	3.6	3.75	10.79	10.79	8.539	tr|B8YB76|B8YB76_BOVIN	Homogentisate 1,2-dioxygenase OS=Bos taurus OX=9913 GN=HGD PE=1 SV=1	BOVIN	3
211	3.54	30.71	31.17	31.17	27.56	tr|G3X7F3|G3X7F3_BOVIN	Uncharacterized protein OS=Bos taurus OX=9913 GN=LOC100336868 PE=4 SV=2	BOVIN	21
212	3.45	3.56	2.819	2.819	2.819	tr|F1N0W1|F1N0W1_BOVIN	Uncharacterized protein OS=Bos taurus OX=9913 GN=DIAPH1 PE=1 SV=3	BOVIN	3
213	3.42	3.46	7.572	5.568	5.568	tr|A0A140T879|A0A140T879_BOVIN	Chromogranin-A OS=Bos taurus OX=9913 GN=CHGA PE=3 SV=2	BOVIN	2
214	3.39	3.44	21.7	21.7	9.906	tr|F1MS32|F1MS32_BOVIN	Apolipoprotein D OS=Bos taurus OX=9913 GN=APOD PE=3 SV=3	BOVIN	2
215	3.29	3.32	2.379	1.498	1.498	tr|E1BI70|E1BI70_BOVIN	Rho GTPase activating protein 45 OS=Bos taurus OX=9913 GN=ARHGAP45 PE=1 SV=3	BOVIN	2
216	3.21	7.31	7.7	7.7	6.243	tr|A0A452DJ62|A0A452DJ62_BOVIN	Thrombospondin-4 OS=Bos taurus OX=9913 GN=THBS4 PE=3 SV=1	BOVIN	4
217	3.16	11.44	43.59	43.59	43.59	tr|A0A3Q1LWV8|A0A3Q1LWV8_BOVIN	Ig-like domain-containing protein OS=Bos taurus OX=9913 PE=1 SV=1	BOVIN	116
218	3.08	3.15	7.993	6.134	6.134	tr|A0A452DHV7|A0A452DHV7_BOVIN	Betaine--homocysteine S-methyltransferase 1 OS=Bos taurus OX=9913 GN=BHMT PE=4 SV=1	BOVIN	2
219	3.03	6.04	24.59	24.59	15.75	tr|F1MWX8|F1MWX8_BOVIN	Ig-like domain-containing protein OS=Bos taurus OX=9913 GN=JSP.1 PE=3 SV=1	BOVIN	5
220	2.95	3.15	7.955	7.955	4.773	tr|F1MG05|F1MG05_BOVIN	Elongation factor 1-gamma OS=Bos taurus OX=9913 GN=EEF1G PE=4 SV=1	BOVIN	2
221	2.92	3	18.48	15.84	9.241	tr|A0A452DJ81|A0A452DJ81_BOVIN	Tetraspanin OS=Bos taurus OX=9913 GN=CD37 PE=3 SV=1	BOVIN	2
223	2.87	2.96	18.38	6.618	6.618	tr|F6PXE3|F6PXE3_BOVIN	Caveolae associated protein 2 OS=Bos taurus OX=9913 GN=CAVIN2 PE=1 SV=1	BOVIN	2
224	2.84	6.49	31.04	19.78	14.56	sp|P13753|HA1B_BOVIN	BOLA class I histocompatibility antigen, alpha chain BL3-7 OS=Bos taurus OX=9913 PE=2 SV=1	BOVIN	4
225	2.83	6.29	42.73	38.64	34.09	tr|A0A3Q1MI29|A0A3Q1MI29_BOVIN	Ig-like domain-containing protein OS=Bos taurus OX=9913 PE=4 SV=1	BOVIN	22
226	2.79	11.02	47.55	47.55	47.55	tr|A0A3Q1LI44|A0A3Q1LI44_BOVIN	Ig-like domain-containing protein OS=Bos taurus OX=9913 PE=4 SV=1	BOVIN	41
227	2.72	2.8	15.13	15.13	15.13	tr|A0A3Q1MU93|A0A3Q1MU93_BOVIN	Beta-2-microglobulin OS=Bos taurus OX=9913 PE=3 SV=1	BOVIN	2
228	2.7	2.87	6.073	4.656	4.656	tr|A2VDL2|A2VDL2_BOVIN	Solute carrier family 2 (Facilitated glucose transporter), member 3 OS=Bos taurus OX=9913 GN=SLC2A3 PE=2 SV=1	BOVIN	2
229	2.69	8.66	18.83	13.79	8.738	tr|F1MC11|F1MC11_BOVIN	Keratin, type I cytoskeletal 14 OS=Bos taurus OX=9913 GN=KRT14 PE=1 SV=3	BOVIN	5
230	2.64	4.78	21.55	21.55	13.79	tr|G3N2D7|G3N2D7_BOVIN	Ig-like domain-containing protein OS=Bos taurus OX=9913 PE=4 SV=2	BOVIN	3
231	2.62	9.98	50.58	40.12	40.12	sp|Q5E9E2|MYL9_BOVIN	Myosin regulatory light polypeptide 9 OS=Bos taurus OX=9913 GN=MYL9 PE=2 SV=3	BOVIN	6
232	2.56	13.41	25.04	19.31	15.88	tr|A0A3Q1MG08|A0A3Q1MG08_BOVIN	Mannan binding lectin serine peptidase 1 OS=Bos taurus OX=9913 GN=MASP1 PE=4 SV=1	BOVIN	8
234	2.49	2.72	7.398	5.867	4.464	tr|F1MTN1|F1MTN1_BOVIN	Integrin beta OS=Bos taurus OX=9913 GN=ITGB3 PE=3 SV=1	BOVIN	3
236	2.42	2.68	16.4	10.34	4.278	tr|A0A140T871|A0A140T871_BOVIN	Glutamate dehydrogenase (NAD(P)(+)) OS=Bos taurus OX=9913 GN=GLUD1 PE=1 SV=1	BOVIN	2
238	2.28	4.38	2.755	1.851	1.378	tr|G5E5W1|G5E5W1_BOVIN	Coagulation factor VIII OS=Bos taurus OX=9913 GN=F8 PE=3 SV=1	BOVIN	2
241	2.24	2.29	25.21	25.21	20.51	tr|A0A3Q1LJT1|A0A3Q1LJT1_BOVIN	Ig-like domain-containing protein OS=Bos taurus OX=9913 PE=4 SV=1	BOVIN	8
243	2.22	2.37	2.561	0.6246	0.6246	tr|G3MZJ5|G3MZJ5_BOVIN	Uncharacterized protein OS=Bos taurus OX=9913 GN=RIMBP3B PE=3 SV=2	BOVIN	2
244	2.13	11.27	61.15	60.43	48.92	tr|G3MZE0|G3MZE0_BOVIN	Ig-like domain-containing protein OS=Bos taurus OX=9913 PE=4 SV=2	BOVIN	65
245	2.11	63.19	85.64	85.37	82.38	tr|A0A3Q1M032|A0A3Q1M032_BOVIN	Uncharacterized protein OS=Bos taurus OX=9913 PE=1 SV=1	BOVIN	523
246	2.1	6.18	58.26	53.22	30.25	tr|A0A3Q1N0C4|A0A3Q1N0C4_BOVIN	Uncharacterized protein OS=Bos taurus OX=9913 PE=4 SV=1	BOVIN	10
247	2.1	2.13	10.53	10.53	10.53	tr|A0A3Q1M0L5|A0A3Q1M0L5_BOVIN	Uncharacterized protein OS=Bos taurus OX=9913 PE=4 SV=1	BOVIN	2
254	2.02	9.69	20.19	16.04	11.13	tr|A0A452DIJ6|A0A452DIJ6_BOVIN	Keratin, type II cytoskeletal 79 OS=Bos taurus OX=9913 GN=KRT79 PE=3 SV=1	BOVIN	6
256	2.01	2.01	0.9884	0.1977	0.1977	tr|E1BH40|E1BH40_BOVIN	RCR-type E3 ubiquitin transferase OS=Bos taurus OX=9913 GN=MYCBP2 PE=3 SV=3	BOVIN	6
[truncated: 3 more columns]

## Sheet: NPT87 LTR
N	Unused	Total	%Cov	%Cov(50)	%Cov(95)	Accession	Name	Species	Peptides(95%)			Gene Ontology	Gene Names	Pathway	Interactions	Protein Families	Subcellular Location	Function	Disease	Tissue Specificity	Keywords	Modifications	Natural Variants	Glycosylations	Propeptide	Signal Peptide	Initiator Methionine	Sequence Conflicts	Sequence Uncertainties	Alternative Sequence	Non-Standard Residues	Lipidations	Disulfide Bonds	Cross Links	Protein Existence	InterPro	Polymorphism	PTM	RNA Editing	Active Site	Binding Site	Entry	Entry Name	Entry Status	Sequence	Protein Names	Organism	Sequence Length	Features
1	149.45	149.45	39.32	37.86	33.56	tr|A0A3Q1LLU1|A0A3Q1LLU1_BOVIN	von Willebrand factor OS=Bos taurus OX=9913 GN=VWF PE=4 SV=1	BOVIN	100
2	146.52	146.52	55.22	47.69	39.69	tr|A0A3Q1MLQ7|A0A3Q1MLQ7_BOVIN	Talin 1 OS=Bos taurus OX=9913 GN=TLN1 PE=1 SV=1	BOVIN	80
3	142.19	142.19	66.49	66.36	66.36	sp|Q7SIH1|A2MG_BOVIN	Alpha-2-macroglobulin OS=Bos taurus OX=9913 GN=A2M PE=1 SV=2	BOVIN	113
4	133.89	133.89	44.88	41.14	35.89	tr|F1N169|F1N169_BOVIN	Filamin A OS=Bos taurus OX=9913 GN=FLNA PE=1 SV=3	BOVIN	69
5	104.57	104.57	80.72	75.95	75.45	tr|A0A140T897|A0A140T897_BOVIN	Albumin OS=Bos taurus OX=9913 GN=ALB PE=4 SV=1	BOVIN	112
6	99.72	99.71	23.93	17.45	11.96	tr|E1BNR0|E1BNR0_BOVIN	Apolipoprotein B OS=Bos taurus OX=9913 GN=APOB PE=1 SV=3	BOVIN	44
7	92.61	92.61	31.19	26.29	17.99	tr|G3X6I0|G3X6I0_BOVIN	Uncharacterized protein OS=Bos taurus OX=9913 GN=FCGBP PE=1 SV=2	BOVIN	45
8	88.73	88.73	91.12	90.43	89.07	tr|G5E513|G5E513_BOVIN	Uncharacterized protein OS=Bos taurus OX=9913 PE=1 SV=2	BOVIN	406
9	82.41	82.41	42.44	36	28.84	sp|Q2UVX4|CO3_BOVIN	Complement C3 OS=Bos taurus OX=9913 GN=C3 PE=1 SV=2	BOVIN	39
10	81.74	81.82	44.67	39.02	33.2	tr|F1MVK1|F1MVK1_BOVIN	C4a anaphylatoxin OS=Bos taurus OX=9913 GN=LOC107131209 PE=4 SV=3	BOVIN	49
11	80.33	80.33	59.33	57.59	49.13	tr|F6QND5|F6QND5_BOVIN	Fibrinogen alpha chain OS=Bos taurus OX=9913 GN=FGA PE=4 SV=1	BOVIN	88
12	76.28	76.27	22.78	15.63	9.438	tr|E1BKL9|E1BKL9_BOVIN	FAT atypical cadherin 1 OS=Bos taurus OX=9913 GN=FAT1 PE=4 SV=3	BOVIN	36
13	68.66	68.66	75.2	68.85	65.28	tr|A0A3Q1MG04|A0A3Q1MG04_BOVIN	Fibrinogen beta chain OS=Bos taurus OX=9913 GN=FGB PE=4 SV=1	BOVIN	78
14	66.83	66.83	59.72	56.31	56.17	tr|A5D9E9|A5D9E9_BOVIN	Complement subcomponent C1r OS=Bos taurus OX=9913 GN=C1R PE=2 SV=1	BOVIN	66
15	65.11	65.11	64.27	58.56	57.2	tr|G3X757|G3X757_BOVIN	15S Mg(2+)-ATPase p97 subunit OS=Bos taurus OX=9913 GN=VCP PE=3 SV=1	BOVIN	38
16	64.55	64.6	53.34	53.34	48.68				52
17	61.98	66.41	40.22	35.16	28.86	tr|F1MJK3|F1MJK3_BOVIN	Uncharacterized protein OS=Bos taurus OX=9913 GN=LOC506828 PE=3 SV=3	BOVIN	40
18	58.62	58.62	28.69	25.34	16.97	tr|G5E5A8|G5E5A8_BOVIN	Fibronectin OS=Bos taurus OX=9913 GN=FN1 PE=4 SV=1	BOVIN	30
19	54.72	54.72	29.77	22.14	16.28	tr|F1MQ37|F1MQ37_BOVIN	Myosin heavy chain 9 OS=Bos taurus OX=9913 GN=MYH9 PE=1 SV=3	BOVIN	30
20	53.36	53.45	37.35	35.38	28.21	tr|F1N3A1|F1N3A1_BOVIN	Thrombospondin-1 OS=Bos taurus OX=9913 GN=THBS1 PE=3 SV=1	BOVIN	28
21	51.99	51.99	60.37	54.26	38.49	tr|G3X6N3|G3X6N3_BOVIN	Beta-1 metal-binding globulin OS=Bos taurus OX=9913 GN=TF PE=1 SV=2	BOVIN	28
22	50.96	51	59.53	54.97	52.95				43
23	50.72	50.89	48.87	39.48	29.94	sp|Q28085|CFAH_BOVIN	Complement factor H OS=Bos taurus OX=9913 GN=CFH PE=1 SV=3	BOVIN	40
24	49.69	56.25	66.67	62.33	58.76				33
25	45.44	45.44	51.3	45.02	39.7	sp|Q76LV2|HS90A_BOVIN	Heat shock protein HSP 90-alpha OS=Bos taurus OX=9913 GN=HSP90AA1 PE=1 SV=3	BOVIN	25
26	45.29	45.31	76.32	72.41	67.82	tr|Q3SZZ9|Q3SZZ9_BOVIN	FGG protein OS=Bos taurus OX=9913 GN=FGG PE=2 SV=1	BOVIN	64
27	42.62	42.9	44.73	40.57	31.21	tr|E1BIG6|E1BIG6_BOVIN	Transferrin receptor protein 1 OS=Bos taurus OX=9913 GN=TFRC PE=3 SV=3	BOVIN	27
28	38.75	38.75	55.21	54.1	52.55	tr|A6QNW7|A6QNW7_BOVIN	CD5 molecule like OS=Bos taurus OX=9913 GN=CD5L PE=2 SV=1	BOVIN	59
29	38.51	40.22	60.51	53.13	51.85				36
30	38.41	38.62	47.31	43.33	35.88	sp|Q2HJ49|MOES_BOVIN	Moesin OS=Bos taurus OX=9913 GN=MSN PE=2 SV=3	BOVIN	21
31	36.85	36.85	51.18	50.97	48.82	tr|F1N3Q7|F1N3Q7_BOVIN	Apolipoprotein A-IV OS=Bos taurus OX=9913 GN=APOA4 PE=3 SV=2	BOVIN	22
32	35.97	36.03	68.97	63.33	60.26	tr|A0A3Q1MB98|A0A3Q1MB98_BOVIN	Haptoglobin OS=Bos taurus OX=9913 GN=HP PE=3 SV=1	BOVIN	23
33	33	33	42.52	39.64	39.64	sp|A7E3W2|LG3BP_BOVIN	Galectin-3-binding protein OS=Bos taurus OX=9913 GN=LGALS3BP PE=1 SV=1	BOVIN	25
34	32.07	32.12	27.17	23.04	21.46	tr|A5D7R6|A5D7R6_BOVIN	ITIH2 protein OS=Bos taurus OX=9913 GN=ITIH2 PE=1 SV=1	BOVIN	20
35	31.45	31.46	32.48	32.48	18.87	sp|A6QR11|NELL2_BOVIN	Protein kinase C-binding protein NELL2 OS=Bos taurus OX=9913 GN=NELL2 PE=2 SV=1	BOVIN	17
36	30.41	30.42	37.48	37.48	31.81	tr|F1MH22|F1MH22_BOVIN	Oncoprotein-induced transcript 3 protein OS=Bos taurus OX=9913 GN=OIT3 PE=4 SV=3	BOVIN	17
37	29.81	29.83	37.84	36.55	31.56	tr|A0A140T8C8|A0A140T8C8_BOVIN	Bradykinin OS=Bos taurus OX=9913 GN=KNG1 PE=4 SV=1	BOVIN	17
38	29.66	29.68	65.66	65.66	55.47	sp|P15497|APOA1_BOVIN	Apolipoprotein A-I OS=Bos taurus OX=9913 GN=APOA1 PE=1 SV=3	BOVIN	16
39	29.29	29.37	43.28	37.21	31.8	sp|Q28065|C4BPA_BOVIN	C4b-binding protein alpha chain OS=Bos taurus OX=9913 GN=C4BPA PE=2 SV=1	BOVIN	18
40	28.95	28.98	57.5	56.67	56.67	tr|F1MZ96|F1MZ96_BOVIN	Uncharacterized protein OS=Bos taurus OX=9913 PE=1 SV=3	BOVIN	36
41	28.5	28.56	56.86	56.86	53.37	tr|A5PKC2|A5PKC2_BOVIN	SHBG protein OS=Bos taurus OX=9913 GN=SHBG PE=2 SV=1	BOVIN	19
42	27.79	28.03	26.39	24.68	19.31	sp|Q29RU4|CO6_BOVIN	Complement component C6 OS=Bos taurus OX=9913 GN=C6 PE=2 SV=1	BOVIN	15
43	26.51	26.52	52.53	50.32	45.57	tr|A0A3Q1LPF0|A0A3Q1LPF0_BOVIN	Apolipoprotein E OS=Bos taurus OX=9913 GN=APOE PE=3 SV=1	BOVIN	19
44	25.89	25.95	29.89	25.91	19.57	tr|Q9XSW5|Q9XSW5_BOVIN	Anion exchange protein OS=Bos taurus OX=9913 GN=SLC4A1 PE=2 SV=1	BOVIN	16
45	25.47	25.5	15.15	12.61	11.71	tr|G3MWT9|G3MWT9_BOVIN	A-kinase anchoring protein 12 OS=Bos taurus OX=9913 GN=AKAP12 PE=1 SV=2	BOVIN	15
46	25.32	25.37	39.92	38.16	32.88	tr|F1MJQ3|F1MJQ3_BOVIN	Alpha-amylase OS=Bos taurus OX=9913 GN=AMY2B PE=3 SV=1	BOVIN	15
47	24.96	25	47.96	46.12	34.08	tr|Q3SX06|Q3SX06_BOVIN	Myocilin OS=Bos taurus OX=9913 GN=MYOC PE=2 SV=1	BOVIN	15
48	24.8	24.84	64.8	61.87	57.87	sp|P63258|ACTG_BOVIN	Actin, cytoplasmic 2 OS=Bos taurus OX=9913 GN=ACTG1 PE=1 SV=1	BOVIN	22
49	24.49	24.54	47.75	47.75	37.84	tr|A0A452DIH7|A0A452DIH7_BOVIN	Tubulin alpha chain OS=Bos taurus OX=9913 GN=TUBA4A PE=3 SV=1	BOVIN	14
50	24.26	24.26	100	100	100		protein|		37
51	24	24.08	87.59	87.59	87.59	sp|P02070|HBB_BOVIN	Hemoglobin subunit beta OS=Bos taurus OX=9913 GN=HBB PE=1 SV=1	BOVIN	21
52	23.78	23.98	28.49	24.67	15.61	tr|F1MMD7|F1MMD7_BOVIN	Inter-alpha-trypsin inhibitor heavy chain H4 OS=Bos taurus OX=9913 GN=ITIH4 PE=3 SV=3	BOVIN	13
53	23.76	23.8	48.52	48.25	40.97	sp|P23805|CONG_BOVIN	Conglutinin OS=Bos taurus OX=9913 GN=CGN1 PE=1 SV=2	BOVIN	32
54	23.62	23.74	36.9	33.49	33.49	sp|P17697|CLUS_BOVIN	Clusterin OS=Bos taurus OX=9913 GN=CLU PE=1 SV=1	BOVIN	16
55	22.68	22.72	51.82	46.68	35.97	tr|A0A3S5ZPN1|A0A3S5ZPN1_BOVIN	Angiopoietin like 6 OS=Bos taurus OX=9913 GN=ANGPTL6 PE=2 SV=1	BOVIN	11
56	22.25	22.26	45.55	39.53	33.51	tr|G3X6Q8|G3X6Q8_BOVIN	Pentraxin-related protein PTX3 OS=Bos taurus OX=9913 GN=PTX3 PE=4 SV=1	BOVIN	13
57	20.88	20.88	35.02	26.78	24.56	tr|F1MYX5|F1MYX5_BOVIN	Lymphocyte cytosolic protein 1 OS=Bos taurus OX=9913 GN=LCP1 PE=1 SV=2	BOVIN	12
58	20.79	20.8	55.04	55.04	48.23	tr|A0A3Q1M3L6|A0A3Q1M3L6_BOVIN	Uncharacterized protein OS=Bos taurus OX=9913 PE=1 SV=1	BOVIN	24
59	20.67	20.7	52.44	41.83	32.7	tr|A6QLB7|A6QLB7_BOVIN	Adenylyl cyclase-associated protein OS=Bos taurus OX=9913 GN=CAP1 PE=2 SV=1	BOVIN	14
60	20	20	40.8	38.34	38.34	tr|G3N3D4|G3N3D4_BOVIN	Potassium channel tetramerization domain containing 12 OS=Bos taurus OX=9913 GN=KCTD12 PE=1 SV=1	BOVIN	14
61	19.61	19.68	44.65	44.65	41.78	sp|Q2TA49|VASP_BOVIN	Vasodilator-stimulated phosphoprotein OS=Bos taurus OX=9913 GN=VASP PE=2 SV=3	BOVIN	12
62	19.25	19.28	38.5	31.4	21.87	tr|F1MLW0|F1MLW0_BOVIN	Non-muscle caldesmon OS=Bos taurus OX=9913 GN=CALD1 PE=1 SV=2	BOVIN	12
63	18.68	18.75	34.79	24.18	21.68	sp|Q27975|HS71A_BOVIN	Heat shock 70 kDa protein 1A OS=Bos taurus OX=9913 GN=HSPA1A PE=1 SV=2	BOVIN	12
64	18.65	18.67	43.64	43.64	43.64	sp|O97764|QOR_BOVIN	Zeta-crystallin OS=Bos taurus OX=9913 GN=CRYZ PE=2 SV=2	BOVIN	12
65	17.91	17.95	32.86	21.19	18.92	tr|F1MYN5|F1MYN5_BOVIN	Fibulin-1 OS=Bos taurus OX=9913 GN=FBLN1 PE=1 SV=3	BOVIN	10
66	17.89	17.9	85.61	85.61	85.61	tr|F1MLW7|F1MLW7_BOVIN	Ig-like domain-containing protein OS=Bos taurus OX=9913 PE=4 SV=3	BOVIN	74
67	17.74	17.8	38.37	38.37	38.37	tr|G3MXB5|G3MXB5_BOVIN	Uncharacterized protein OS=Bos taurus OX=9913 PE=1 SV=2	BOVIN	19
68	17.37	17.47	40.43	40.43	35.02	tr|A0A3Q1MLF4|A0A3Q1MLF4_BOVIN	C-type lectin domain-containing protein OS=Bos taurus OX=9913 GN=COLEC10 PE=4 SV=1	BOVIN	13
69	16.84	16.93	40.58	38.26	38.26	tr|A0A140T843|A0A140T843_BOVIN	Apolipoprotein H OS=Bos taurus OX=9913 GN=APOH PE=4 SV=1	BOVIN	9
70	16.81	17.14	6.012	5.26	3.064	tr|F1MUS6|F1MUS6_BOVIN	Reelin OS=Bos taurus OX=9913 GN=RELN PE=4 SV=3	BOVIN	10
71	16.71	17.25	7.346	4.998	1.827	tr|E1B949|E1B949_BOVIN	FAT atypical cadherin 4 OS=Bos taurus OX=9913 GN=FAT4 PE=4 SV=3	BOVIN	9
72	16.4	16.66	32.44	29.78	24	tr|E1BJK2|E1BJK2_BOVIN	Tubulin beta chain OS=Bos taurus OX=9913 GN=TUBB1 PE=3 SV=1	BOVIN	10
73	16.37	19.08	46.88	41.56	41.56	tr|A0A3Q1LPG0|A0A3Q1LPG0_BOVIN	Uncharacterized protein OS=Bos taurus OX=9913 PE=1 SV=1	BOVIN	14
74	16.32	19.82	57.06	55.21	44.48	tr|G3N0V0|G3N0V0_BOVIN	Uncharacterized protein OS=Bos taurus OX=9913 PE=1 SV=1	BOVIN	22
75	16.1	16.18	69.27	65.63	65.1	tr|G3N0S9|G3N0S9_BOVIN	Uncharacterized protein OS=Bos taurus OX=9913 PE=4 SV=2	BOVIN	15
76	15.87	16.08	18.7	14.11	8.882	tr|F1MVP0|F1MVP0_BOVIN	ADAM metallopeptidase with thrombospondin type 1 motif 13 OS=Bos taurus OX=9913 GN=ADAMTS13 PE=4 SV=3	BOVIN	8
77	15.79	15.95	29.66	25.37	17.72	tr|F1MKS5|F1MKS5_BOVIN	Histidine-rich glycoprotein OS=Bos taurus OX=9913 GN=HRG PE=4 SV=3	BOVIN	8
78	15.62	15.92	10.22	6.673	3.352	tr|E1BB91|E1BB91_BOVIN	Collagen type VI alpha 3 chain OS=Bos taurus OX=9913 GN=COL6A3 PE=1 SV=2	BOVIN	8
79	15.21	17.86	45.43	30.2	25.63	tr|A0A3Q1M315|A0A3Q1M315_BOVIN	Uncharacterized protein OS=Bos taurus OX=9913 GN=LOC790886 PE=4 SV=1	BOVIN	15
80	15.13	15.23	43.31	43.31	34.51	tr|A8E4P3|A8E4P3_BOVIN	STOM protein OS=Bos taurus OX=9913 GN=STOM PE=1 SV=1	BOVIN	10
81	14.84	15.19	8.295	4.18	2.112	tr|E1BGJ0|E1BGJ0_BOVIN	LDL receptor related protein 1 OS=Bos taurus OX=9913 GN=LRP1 PE=1 SV=3	BOVIN	8
82	14.64	14.68	30.5	30.5	30.5	tr|A0A452DIU4|A0A452DIU4_BOVIN	Tetranectin OS=Bos taurus OX=9913 GN=CLEC3B PE=4 SV=1	BOVIN	9
83	14.2	15.7	38.68	38.68	38.68	tr|A0A3Q1N764|A0A3Q1N764_BOVIN	Collectin-11 OS=Bos taurus OX=9913 GN=COLEC11 PE=4 SV=1	BOVIN	19
84	14.15	27.83	34.93	30.3	19.55	tr|A0A3Q1LVC7|A0A3Q1LVC7_BOVIN	Ezrin OS=Bos taurus OX=9913 GN=EZR PE=1 SV=1	BOVIN	13
85	14.14	14.23	22.85	18.23	12.81	sp|P81265|PIGR_BOVIN	Polymeric immunoglobulin receptor OS=Bos taurus OX=9913 GN=PIGR PE=2 SV=1	BOVIN	8
86	14.13	14.2	19.27	14.66	10.52	tr|F1N1I6|F1N1I6_BOVIN	Actin-depolymerizing factor OS=Bos taurus OX=9913 GN=GSN PE=1 SV=2	BOVIN	7
87	14.08	14.15	66.2	66.2	58.45	sp|P01966|HBA_BOVIN	Hemoglobin subunit alpha OS=Bos taurus OX=9913 GN=HBA PE=1 SV=2	BOVIN	11
88	14.05	14.13	42.57	42.57	42.57	sp|O02659|MBL2_BOVIN	Mannose-binding protein C OS=Bos taurus OX=9913 GN=MBL PE=2 SV=1	BOVIN	23
89	13.88	14.16	19.38	11.03	5.069	tr|F1MY85|F1MY85_BOVIN	Complement C5a anaphylatoxin OS=Bos taurus OX=9913 GN=C5 PE=1 SV=3	BOVIN	7
90	13.37	13.43	29.25	29.25	27.58	sp|P12763|FETUA_BOVIN	Alpha-2-HS-glycoprotein OS=Bos taurus OX=9913 GN=AHSG PE=1 SV=2	BOVIN	9
91	13.24	13.4	44.59	44.59	38.1				63
92	13.04	13.43	20.47	17.72	12.77	tr|F1MVS9|F1MVS9_BOVIN	Mannan binding lectin serine peptidase 1 OS=Bos taurus OX=9913 GN=MASP1 PE=4 SV=1	BOVIN	8
93	12.37	12.45	34.88	28.4	21.91	tr|A5D7L1|A5D7L1_BOVIN	C-type lectin domain containing 11A OS=Bos taurus OX=9913 GN=CLEC11A PE=2 SV=1	BOVIN	6
94	11.66	11.67	18.6	14.12	7.108	tr|E1BI98|E1BI98_BOVIN	Collagen type VI alpha 1 chain OS=Bos taurus OX=9913 GN=COL6A1 PE=1 SV=1	BOVIN	6
95	11.63	74.39	40.49	34.29	29.06	tr|E1BH06|E1BH06_BOVIN	C4a anaphylatoxin OS=Bos taurus OX=9913 GN=C4A PE=1 SV=3	BOVIN	41
96	11.58	11.58	28.4	28.4	28.4	tr|A0A3B0IZF8|A0A3B0IZF8_BOVIN	Adiponectin B OS=Bos taurus OX=9913 GN=C1QC PE=4 SV=1	BOVIN	8
97	11.54	11.57	21.02	19.47	13.72	sp|Q3SWY2|ILK_BOVIN	Integrin-linked protein kinase OS=Bos taurus OX=9913 GN=ILK PE=2 SV=1	BOVIN	8
98	11.41	16.79	33.2	25.05	17.09	tr|F1MC11|F1MC11_BOVIN	Keratin, type I cytoskeletal 14 OS=Bos taurus OX=9913 GN=KRT14 PE=1 SV=3	BOVIN	13
99	11.28	11.31	38.19	37.69	37.69	sp|Q9BGI3|PRDX2_BOVIN	Peroxiredoxin-2 OS=Bos taurus OX=9913 GN=PRDX2 PE=2 SV=1	BOVIN	7
100	11.18	11.25	20.68	16.58	10.96	sp|P80227|ACPH_BOVIN	Acylamino-acid-releasing enzyme OS=Bos taurus OX=9913 GN=APEH PE=1 SV=2	BOVIN	7
101	11.06	11.11	16.78	16.78	12.64	tr|A0A452DI25|A0A452DI25_BOVIN	Hemopexin OS=Bos taurus OX=9913 GN=HPX PE=4 SV=1	BOVIN	7
102	10.9	10.92	29.92	29.92	29.92	sp|Q5E9E3|C1QA_BOVIN	Complement C1q subcomponent subunit A OS=Bos taurus OX=9913 GN=C1QA PE=2 SV=1	BOVIN	7
103	10.89	10.93	30.77	30.77	30.77	sp|Q2KIV9|C1QB_BOVIN	Complement C1q subcomponent subunit B OS=Bos taurus OX=9913 GN=C1QB PE=1 SV=1	BOVIN	9
104	10.8	10.92	29.88	26.91	18.02	tr|E1BLA8|E1BLA8_BOVIN	Golgi membrane protein 1 OS=Bos taurus OX=9913 GN=GOLM1 PE=3 SV=1	BOVIN	7
105	10.67	10.73	28.63	24.73	11.5	sp|Q92176|COR1A_BOVIN	Coronin-1A OS=Bos taurus OX=9913 GN=CORO1A PE=1 SV=3	BOVIN	5
106	10.63	74.69	81.1	75.59	74.21	tr|G5E5T5|G5E5T5_BOVIN	Uncharacterized protein OS=Bos taurus OX=9913 PE=1 SV=2	BOVIN	320
107	10.44	10.76	14.88	9.564	5.559	tr|F1MPU0|F1MPU0_BOVIN	Clathrin heavy chain OS=Bos taurus OX=9913 GN=CLTC PE=1 SV=3	BOVIN	6
108	10.07	10.16	60	60	48	sp|P00974|BPT1_BOVIN	Pancreatic trypsin inhibitor OS=Bos taurus OX=9913 PE=1 SV=2	BOVIN	39
109	10	10	33.49	29.56	29.56	tr|A0A3Q1MA45|A0A3Q1MA45_BOVIN	Uncharacterized protein OS=Bos taurus OX=9913 PE=4 SV=1	BOVIN	14
110	10	10	21.04	21.04	18.6	tr|A0A3Q1M564|A0A3Q1M564_BOVIN	Adiponectin OS=Bos taurus OX=9913 GN=ADIPOQ PE=4 SV=1	BOVIN	6
111	9.66	10.28	32.87	18.98	13.89	tr|E1BIM6|E1BIM6_BOVIN	Neuronal pentraxin 1 OS=Bos taurus OX=9913 GN=NPTX1 PE=4 SV=1	BOVIN	6
112	9.21	9.65	13.99	10.93	7.15	tr|F1MKG2|F1MKG2_BOVIN	Collagen type VI alpha 2 chain OS=Bos taurus OX=9913 GN=COL6A2 PE=1 SV=3	BOVIN	7
113	9.17	9.36	67.96	56.31	56.31	tr|A0A3Q1MSF6|A0A3Q1MSF6_BOVIN	Ig-like domain-containing protein OS=Bos taurus OX=9913 PE=4 SV=1	BOVIN	46
114	9.04	9.35	44.02	32.06	32.06	tr|A0A3Q1M0L5|A0A3Q1M0L5_BOVIN	Uncharacterized protein OS=Bos taurus OX=9913 PE=4 SV=1	BOVIN	6
115	8.89	9.15	54.73	41.29	32.84	sp|Q3T149|HSPB1_BOVIN	Heat shock protein beta-1 OS=Bos taurus OX=9913 GN=HSPB1 PE=2 SV=1	BOVIN	5
116	8.89	8.99	51.59	39.49	39.49	tr|Q3SYR8|Q3SYR8_BOVIN	Immunoglobulin J chain OS=Bos taurus OX=9913 GN=JCHAIN PE=1 SV=1	BOVIN	12
117	8.82	9.17	71.69	54.22	42.77	sp|Q5E9F7|COF1_BOVIN	Cofilin-1 OS=Bos taurus OX=9913 GN=CFL1 PE=2 SV=3	BOVIN	6
118	8.65	9.2	5.989	4.371	2.914	tr|A0A3Q1MTU2|A0A3Q1MTU2_BOVIN	Uncharacterized protein OS=Bos taurus OX=9913 GN=NOTCH2 PE=3 SV=1	BOVIN	6
119	8.33	8.99	10.46	8.85	4.988	tr|F1MJS9|F1MJS9_BOVIN	Protein-tyrosine-phosphatase OS=Bos taurus OX=9913 GN=PTPRC PE=1 SV=3	BOVIN	6
120	8.1	14.45	40.81	32.4	28.97	sp|P42916|CL43_BOVIN	Collectin-43 OS=Bos taurus OX=9913 GN=CL43 PE=1 SV=2	BOVIN	13
121	8.06	8.14	37.08	31.46	31.46	sp|P02754|LACB_BOVIN	Beta-lactoglobulin OS=Bos taurus OX=9913 GN=LGB PE=1 SV=3	BOVIN	5
122	8.05	13.21	42.06	33.48	33.48	tr|F1MLW8|F1MLW8_BOVIN	Uncharacterized protein OS=Bos taurus OX=9913 GN=LOC100847119 PE=1 SV=2	BOVIN	27
123	7.93	8.25	16.45	11.22	7.653	tr|F1MTN1|F1MTN1_BOVIN	Integrin beta OS=Bos taurus OX=9913 GN=ITGB3 PE=3 SV=1	BOVIN	5
124	7.81	7.96	22.01	17.39	14.4	sp|Q3SZK8|NHRF1_BOVIN	Na(+)/H(+) exchange regulatory cofactor NHE-RF1 OS=Bos taurus OX=9913 GN=SLC9A3R1 PE=2 SV=1	BOVIN	4
125	7.79	7.89	17.91	17.91	16.25	tr|A7YWH4|A7YWH4_BOVIN	BoLA protein OS=Bos taurus OX=9913 GN=BoLA PE=2 SV=1	BOVIN	5
126	7.68	11.15	36.49	34.46	16.89	sp|Q2KJD0|TBB5_BOVIN	Tubulin beta-5 chain OS=Bos taurus OX=9913 GN=TUBB5 PE=2 SV=1	BOVIN	6
127	7.65	8.03	36.07	25.64	9.744	tr|F1MIU2|F1MIU2_BOVIN	BAG cochaperone 3 OS=Bos taurus OX=9913 GN=BAG3 PE=1 SV=1	BOVIN	5
128	7.58	7.69	22.63	15.44	8.41	tr|Q3SYW7|Q3SYW7_BOVIN	SPARC like 1 OS=Bos taurus OX=9913 GN=SPARCL1 PE=2 SV=1	BOVIN	4
129	7.48	7.62	14.68	12.37	8.489	tr|F1MJ12|F1MJ12_BOVIN	Complement C1s subcomponent OS=Bos taurus OX=9913 GN=C1S PE=4 SV=1	BOVIN	5
130	7.39	7.63	5.485	3.688	1.302	tr|F1MNH3|F1MNH3_BOVIN	Sushi, von Willebrand factor type A, EGF and pentraxin domain containing 1 OS=Bos taurus OX=9913 GN=SVEP1 PE=4 SV=3	BOVIN	4
131	7.18	7.29	23.66	10.56	8.524	tr|F1N161|F1N161_BOVIN	Calpain inhibitor OS=Bos taurus OX=9913 GN=CAST PE=1 SV=2	BOVIN	5
132	7.15	7.18	23.89	23.89	23.89	sp|P30932|CD9_BOVIN	CD9 antigen OS=Bos taurus OX=9913 GN=CD9 PE=2 SV=2	BOVIN	4
133	7.09	7.19	33.47	28.57	20	sp|P63103|1433Z_BOVIN	14-3-3 protein zeta/delta OS=Bos taurus OX=9913 GN=YWHAZ PE=1 SV=1	BOVIN	4
134	7	7.12	14.94	13.28	13.07	tr|A6QQP5|A6QQP5_BOVIN	SPN protein OS=Bos taurus OX=9913 GN=SPN PE=2 SV=1	BOVIN	5
135	6.98	7.18	16.76	11.06	4.307	tr|A0A3Q1M168|A0A3Q1M168_BOVIN	Alpha-1,4 glucan phosphorylase OS=Bos taurus OX=9913 GN=PYGL PE=1 SV=1	BOVIN	3
136	6.88	21.96	23.82	23.82	19.61	tr|M0QVY0|M0QVY0_BOVIN	IF rod domain-containing protein OS=Bos taurus OX=9913 GN=KRT6A PE=3 SV=1	BOVIN	13
137	6.88	6.97	22.44	16.46	16.46	tr|Q3SX36|Q3SX36_BOVIN	TFG protein OS=Bos taurus OX=9913 GN=TFG PE=1 SV=1	BOVIN	5
138	6.81	6.92	21.04	19.11	17.95	tr|F1ME46|F1ME46_BOVIN	Lectin, mannose binding 1 OS=Bos taurus OX=9913 GN=LMAN1 PE=1 SV=3	BOVIN	6
139	6.78	13.79	27.52	24.31	16.51	tr|A0A3Q1LMS5|A0A3Q1LMS5_BOVIN	Heat shock cognate 71 kDa protein OS=Bos taurus OX=9913 GN=HSPA8 PE=1 SV=1	BOVIN	8
140	6.78	6.94	37.8	37.8	37.8	sp|Q3SYR5|APOC4_BOVIN	Apolipoprotein C-IV OS=Bos taurus OX=9913 GN=APOC4 PE=2 SV=1	BOVIN	8
141	6.73	6.87	19.12	14.92	11.13	tr|Q3ZBS7|Q3ZBS7_BOVIN	Vitronectin OS=Bos taurus OX=9913 GN=VTN PE=1 SV=1	BOVIN	5
142	6.68	6.78	27.85	16.88	13.29	tr|F1N5M2|F1N5M2_BOVIN	Gc-globulin OS=Bos taurus OX=9913 GN=GC PE=4 SV=2	BOVIN	5
143	6.63	6.66	28.39	28.39	28.39	sp|Q3ZCD0|CD81_BOVIN	CD81 antigen OS=Bos taurus OX=9913 GN=CD81 PE=2 SV=1	BOVIN	4
144	6.34	6.43	20.56	16.9	10.42	tr|A7MBH9|A7MBH9_BOVIN	G protein subunit alpha i2 OS=Bos taurus OX=9913 GN=GNAI2 PE=2 SV=1	BOVIN	3
145	6.28	6.38	42.15	38.12	32.29	tr|A0A3Q1MFI7|A0A3Q1MFI7_BOVIN	Ig-like domain-containing protein OS=Bos taurus OX=9913 GN=LOC104968484 PE=4 SV=1	BOVIN	35
146	6.09	6.3	7.322	6.069	3.95	tr|F6Q0C0|F6Q0C0_BOVIN	Protocadherin 1 OS=Bos taurus OX=9913 GN=PCDH1 PE=4 SV=2	BOVIN	5
147	6.04	6.89	10.83	8.936	6.361	tr|F1MCK2|F1MCK2_BOVIN	AHNAK nucleoprotein OS=Bos taurus OX=9913 GN=AHNAK PE=1 SV=3	BOVIN	5
148	6.04	6.26	27.8	23.49	16.38	tr|Q17QC8|Q17QC8_BOVIN	Complement factor properdin OS=Bos taurus OX=9913 GN=CFP PE=2 SV=1	BOVIN	5
149	6.04	6.05	15.59	8.909	8.909	tr|F6QGZ0|F6QGZ0_BOVIN	LIM zinc finger domain containing 1 OS=Bos taurus OX=9913 GN=LIMS1 PE=4 SV=1	BOVIN	3
150	6.01	61.22	78.32	78.32	76.96	tr|A0A3Q1M032|A0A3Q1M032_BOVIN	Uncharacterized protein OS=Bos taurus OX=9913 PE=1 SV=1	BOVIN	369
151	5.79	6.07	42.67	38	24	tr|A0A452DID9|A0A452DID9_BOVIN	Myosin light polypeptide 6 OS=Bos taurus OX=9913 GN=MYL6 PE=1 SV=1	BOVIN	3
152	5.58	5.82	26.09	26.09	20.65	sp|P62833|RAP1A_BOVIN	Ras-related protein Rap-1A OS=Bos taurus OX=9913 GN=RAP1A PE=1 SV=1	BOVIN	4
153	5.46	5.6	20.71	13.81	9.912	tr|Q5MYB8|Q5MYB8_BOVIN	Carboxylic ester hydrolase OS=Bos taurus OX=9913 GN=BREH1 PE=1 SV=1	BOVIN	4
154	5.42	5.86	15.35	11.29	3.499	tr|A0A3Q1LQ21|A0A3Q1LQ21_BOVIN	Inter-alpha-trypsin inhibitor heavy chain H3 OS=Bos taurus OX=9913 GN=ITIH3 PE=3 SV=1	BOVIN	3
155	5.38	5.8	19.29	12.03	8.714	tr|F1MMK9|F1MMK9_BOVIN	Alpha-1-microglobulin OS=Bos taurus OX=9913 GN=KIF12 PE=3 SV=3	BOVIN	4
156	5.23	5.7	14.77	11.29	4.537	tr|F1MGZ4|F1MGZ4_BOVIN	Integrin subunit alpha 2b OS=Bos taurus OX=9913 GN=ITGA2B PE=3 SV=3	BOVIN	3
157	5.17	5.4	17.41	15.02	8.532	tr|A0A3Q1MJT2|A0A3Q1MJT2_BOVIN	Alpha-1B-glycoprotein OS=Bos taurus OX=9913 GN=A1BG PE=1 SV=1	BOVIN	4
158	5.11	5.25	17.96	17.96	17.96	tr|A0A3Q1NG86|A0A3Q1NG86_BOVIN	Alpha-S1-casein OS=Bos taurus OX=9913 GN=CSN1S1 PE=1 SV=1	BOVIN	3
159	4.9	5.26	28.14	23.32	5.627	tr|A0A3Q1LZ67|A0A3Q1LZ67_BOVIN	Proteoglycan 4 OS=Bos taurus OX=9913 GN=PRG4 PE=4 SV=1	BOVIN	4
160	4.88	23.35	26.26	21.21	17.17	tr|M0QVZ6|M0QVZ6_BOVIN	Keratin, type II cytoskeletal 5 OS=Bos taurus OX=9913 GN=KRT5 PE=3 SV=2	BOVIN	17
161	4.8	5.2	6.288	3.445	1.037	tr|A0A3Q1M7S1|A0A3Q1M7S1_BOVIN	Fibrillin-1 OS=Bos taurus OX=9913 GN=FBN1 PE=1 SV=1	BOVIN	3
162	4.79	5.04	27.82	17.75	9.592	tr|A0A0A0MP92|A0A0A0MP92_BOVIN	Serpin A3-7 OS=Bos taurus OX=9913 GN=SERPINA3-7 PE=1 SV=1	BOVIN	3
163	4.73	4.9	24.08	14.72	11.04	tr|F1MHB8|F1MHB8_BOVIN	Nicotinate-nucleotide pyrophosphorylase [carboxylating] OS=Bos taurus OX=9913 GN=QPRT PE=3 SV=2	BOVIN	3
164	4.69	5.04	5.186	3.678	2.074	tr|F1N0I3|F1N0I3_BOVIN	Coagulation factor V OS=Bos taurus OX=9913 GN=F5 PE=3 SV=3	BOVIN	4
165	4.53	4.74	8.973	5.438	2.515	tr|F1MXE0|F1MXE0_BOVIN	Heart development protein with EGF like domains 1 OS=Bos taurus OX=9913 GN=HEG1 PE=4 SV=3	BOVIN	2
166	4.47	4.77	39.72	31.39	21.11	tr|F6QH17|F6QH17_BOVIN	Syndecan binding protein OS=Bos taurus OX=9913 GN=SDCBP PE=4 SV=1	BOVIN	6
167	4.43	4.5	26.76	14.08	10.42	tr|Q2KIW1|Q2KIW1_BOVIN	Paraoxonase 1 OS=Bos taurus OX=9913 GN=PON1 PE=1 SV=1	BOVIN	3
168	4.42	4.48	7.143	5.442	5.442	tr|F1N619|F1N619_BOVIN	Cadherin-1 OS=Bos taurus OX=9913 GN=CDH1 PE=4 SV=3	BOVIN	3
169	4.38	4.41	23.38	15.77	7.887	tr|F1MC75|F1MC75_BOVIN	Parvin beta OS=Bos taurus OX=9913 GN=PARVB PE=3 SV=2	BOVIN	2
170	4.18	6.06	21.51	19.55	14.53	tr|F6RF06|F6RF06_BOVIN	Ig-like domain-containing protein OS=Bos taurus OX=9913 GN=BOLA PE=3 SV=2	BOVIN	4
171	4.05	5.36	27.82	20.97	14.52	tr|F1MTW5|F1MTW5_BOVIN	Liver mannan-binding lectin OS=Bos taurus OX=9913 GN=MBL1 PE=2 SV=1	BOVIN	4
172	4	4	18.6	18.6	18.6	tr|D5MTL9|D5MTL9_BOVIN	Glycophorin B variant 1 OS=Bos taurus OX=9913 GN=gypb PE=2 SV=1	BOVIN	4
173	3.94	4.01	10.63	9.192	4.319	tr|A0A3Q1LW96|A0A3Q1LW96_BOVIN	Inter-alpha-trypsin inhibitor heavy chain H1 OS=Bos taurus OX=9913 GN=ITIH1 PE=1 SV=1	BOVIN	2
174	3.88	4	8.206	8.206	4.962	sp|P09487|PPBT_BOVIN	Alkaline phosphatase, tissue-nonspecific isozyme OS=Bos taurus OX=9913 GN=ALPL PE=1 SV=2	BOVIN	2
175	3.77	3.8	28.08	28.08	28.08	tr|Q3ZBV6|Q3ZBV6_BOVIN	Uncharacterized protein LOC777594 OS=Bos taurus OX=9913 GN=LOC777594 PE=2 SV=1	BOVIN	3
176	3.73	3.83	14.71	9.706	9.706	sp|P62871|GBB1_BOVIN	Guanine nucleotide-binding protein G(I)/G(S)/G(T) subunit beta-1 OS=Bos taurus OX=9913 GN=GNB1 PE=1 SV=3	BOVIN	3
177	3.73	3.81	11.97	10.21	4.577	tr|A0A3Q1MWC7|A0A3Q1MWC7_BOVIN	Malic enzyme OS=Bos taurus OX=9913 GN=ME1 PE=3 SV=1	BOVIN	2
178	3.69	3.79	14.43	14.43	6.098	sp|P28800|A2AP_BOVIN	Alpha-2-antiplasmin OS=Bos taurus OX=9913 GN=SERPINF2 PE=1 SV=2	BOVIN	3
179	3.68	3.76	17.48	17.48	7.317	tr|A7MB82|A7MB82_BOVIN	Adiponectin M OS=Bos taurus OX=9913 GN=C1QTNF3 PE=2 SV=1	BOVIN	2
180	3.64	3.74	7.382	5.468	4.238	sp|P02453|CO1A1_BOVIN	Collagen alpha-1(I) chain OS=Bos taurus OX=9913 GN=COL1A1 PE=1 SV=3	BOVIN	5
181	3.54	3.58	14.29	9.796	9.796	tr|F6PZJ9|F6PZJ9_BOVIN	CD58 molecule OS=Bos taurus OX=9913 GN=CD58 PE=4 SV=1	BOVIN	2
182	3.42	3.47	5.921	5.921	5.921	tr|Q3ZC83|Q3ZC83_BOVIN	Solute carrier family 29 (Nucleoside transporters), member 1 OS=Bos taurus OX=9913 GN=SLC29A1 PE=1 SV=1	BOVIN	2
183	3.38	3.46	3.345	2.135	1.566	tr|A0A3Q1MSA0|A0A3Q1MSA0_BOVIN	Peroxidase OS=Bos taurus OX=9913 GN=PXDN PE=4 SV=1	BOVIN	2
184	3.24	3.31	13.61	8.247	5.155	tr|Q3SYW3|Q3SYW3_BOVIN	Hematopoietic cell-specific Lyn substrate 1 OS=Bos taurus OX=9913 GN=HCLS1 PE=1 SV=1	BOVIN	2
185	3.11	3.14	15.21	7.692	5.903	tr|Q08DQ6|Q08DQ6_BOVIN	Zyxin OS=Bos taurus OX=9913 GN=ZYX PE=1 SV=1	BOVIN	3
186	2.99	3.04	24.09	16.36	4.773	tr|E1B9F6|E1B9F6_BOVIN	Elongation factor 1-alpha OS=Bos taurus OX=9913 PE=3 SV=3	BOVIN	2
187	2.95	3	14.74	7.179	2.821	tr|A0A452DIU0|A0A452DIU0_BOVIN	Integrin beta OS=Bos taurus OX=9913 GN=ITGB2 PE=1 SV=1	BOVIN	2
188	2.94	3.01	20.17	20.17	15.13	tr|A0A3Q1MU93|A0A3Q1MU93_BOVIN	Beta-2-microglobulin OS=Bos taurus OX=9913 PE=3 SV=1	BOVIN	2
189	2.94	2.96	35.42	28.13	28.13	sp|P19035|APOC3_BOVIN	Apolipoprotein C-III OS=Bos taurus OX=9913 GN=APOC3 PE=1 SV=2	BOVIN	2
190	2.93	2.97	8.445	5.95	5.95	tr|A0A3Q1N229|A0A3Q1N229_BOVIN	Dermokine OS=Bos taurus OX=9913 GN=DMKN PE=4 SV=1	BOVIN	2
191	2.91	2.96	14.74	14.74	8.974	sp|Q3SZZ7|FGL1_BOVIN	Fibrinogen-like protein 1 OS=Bos taurus OX=9913 GN=FGL1 PE=2 SV=1	BOVIN	3
192	2.88	2.95	23.84	23.84	12.79	tr|Q1LZF9|Q1LZF9_BOVIN	Myosin regulatory light polypeptide 9 OS=Bos taurus OX=9913 GN=MYL9 PE=1 SV=1	BOVIN	2
193	2.88	2.94	9.132	9.132	9.132	sp|Q58DM3|CD53_BOVIN	Leukocyte surface antigen CD53 OS=Bos taurus OX=9913 GN=CD53 PE=2 SV=1	BOVIN	2
194	2.83	7.53	48.08	40.38	40.38	tr|A0A3Q1LWV8|A0A3Q1LWV8_BOVIN	Ig-like domain-containing protein OS=Bos taurus OX=9913 PE=1 SV=1	BOVIN	77
195	2.73	2.83	9.557	7.459	4.895	tr|F1MSZ6|F1MSZ6_BOVIN	Antithrombin-III OS=Bos taurus OX=9913 GN=SERPINC1 PE=3 SV=2	BOVIN	2
196	2.68	2.72	12.39	12.39	12.39	sp|Q2HJ22|CLD5_BOVIN	Claudin-5 OS=Bos taurus OX=9913 GN=CLDN5 PE=2 SV=1	BOVIN	2
197	2.66	21.35	28.28	24.67	19.13	tr|G3X7F3|G3X7F3_BOVIN	Uncharacterized protein OS=Bos taurus OX=9913 GN=LOC100336868 PE=4 SV=2	BOVIN	16
199	2.63	60.69	37.48	32.8	26.85	tr|A0A3Q1MNN6|A0A3Q1MNN6_BOVIN	Uncharacterized protein OS=Bos taurus OX=9913 GN=LOC506828 PE=3 SV=1	BOVIN	38
200	2.63	2.76	10.56	8.211	8.211	tr|A0A452DIC9|A0A452DIC9_BOVIN	Glucosamine-6-phosphate isomerase OS=Bos taurus OX=9913 GN=GNPDA2 PE=3 SV=1	BOVIN	2
201	2.57	2.69	44.16	32.47	32.47	tr|A0A3Q1M4K3|A0A3Q1M4K3_BOVIN	Ubiquitin-like domain-containing protein OS=Bos taurus OX=9913 GN=LOC101902760 PE=4 SV=1	BOVIN	2
204	2.31	8.46	62.46	53.22	53.22	tr|A0A3Q1N0C4|A0A3Q1N0C4_BOVIN	Uncharacterized protein OS=Bos taurus OX=9913 PE=4 SV=1	BOVIN	11
208	2.24	2.4	8.498	4.433	2.217	tr|E1B726|E1B726_BOVIN	Plasminogen OS=Bos taurus OX=9913 GN=PLG PE=3 SV=2	BOVIN	2
211	2.13	2.24	8.663	2.584	2.584	tr|F1MMJ5|F1MMJ5_BOVIN	Fermitin family homolog 3 OS=Bos taurus OX=9913 GN=FERMT3 PE=3 SV=3	BOVIN	2
212	2.08	4.64	38.57	34.29	34.29	tr|G3MXG6|G3MXG6_BOVIN	Ig-like domain-containing protein OS=Bos taurus OX=9913 PE=4 SV=2	BOVIN	18
213	2.08	2.09	10.04	7.336	7.336	tr|A0A452DHW7|A0A452DHW7_BOVIN	Beta-casein OS=Bos taurus OX=9913 GN=CSN2 PE=1 SV=1	BOVIN	3
215	2.01	6.47	37.76	29.37	29.37	tr|A0A3Q1LI44|A0A3Q1LI44_BOVIN	Ig-like domain-containing protein OS=Bos taurus OX=9913 PE=4 SV=1	BOVIN	34
[truncated: 3 more columns]
